# Supplementary material for: Insights from an N3C RECOVER EHR-based cohort study characterizing SARS-CoV-2 reinfections and Long COVID
Source: Commun Med (Lond). 2024 Jul 11;4:129. doi: 10.1038/s43856-024-00539-2 (PMC11239932; doi:10.1038/s43856-024-00539-2)
Supplement: Supplementary file 3 — Supplementary Data 1 [file 43856_2024_539_MOESM3_ESM.xlsx]

## Sheet: Sheet1
Category	Variable	No Reinfection	One Reinfection	Two Reinfection	Three or More Reinfection	Total	P value
		(N=2,891,407 )	(N=203,735)	(N=8,771)	(N=478)	(N=3,104,391)
Age, Mean (SD)	Age	49.95(18.46)	45.8(18.03)	44.87(17.87)	46.93(17.41)	49.66(18.46)	<0.0001
Sex (N,%)	Female	1,777,007 (61.46)	134,783 (66.16)	6,309 (71.93)	340 (71.13)	1,918,439 (61.8)
	Male	1,113,576 (38.51)	68,880 (33.81)	2,460 (28.05)	137 (28.66)	1,185,053 (38.17)	<0.0001
Race (N, %)	White	2,148,414 (74.3)	151,650 (74.43)	6,379 (72.73)	360 (75.31)	2,306,803 (74.31)
	Black	360,096 (12.45)	29,754 (14.6)	1,399 (15.95)	62 (12.97)	391,311 (12.61)
	Asian	74,961 (2.59)	<20	<20	<20	78,274 (2.52)
	Others	51,292 (1.77)	<20	<20	<20	56,003 (1.8)	<0.0001
	No Race Information	256,644 (8.88)	14,655 (7.19)	661 (7.54)	40 (8.37)	272,000 (8.76)
Ethnicity (N, %)	Not Hispanic	2,447,243 (84.64)	173,733 (85.27)	7,420 (84.6)	402 (84.1)	2,628,798 (84.68)
	Hispanic	233,933 (8.09)	19,878 (9.76)	947 (10.8)	52 (10.88)	254,810 (8.21)	<0.0001
	No Ethnicity Information	210,231 (7.27)	10,124 (4.97)	404 (4.61)	24 (5.02)	220,783 (7.11)
Charlson Comorbidity Index score (N, %)	0	1,559,754 (53.94)	108,845 (53.42)	4,078 (46.49)	186 (38.91)	1,672,863 (53.89)
	1 to 3	856,218 (29.61)	57,420 (28.18)	2,627 (29.95)	132 (27.62)	916,397 (29.52)
	4 ≤	2,997,53 (10.37)	22,921 (11.25)	1,468 (16.74)	135 (28.24)	324277 (10.45)	<0.0001
	Not Available	175,682 (6.08)	14,549 (7.14)	598 (6.82)	25 (5.23)	190,854 (6.15)
Vaccination (N, %)	Vaccinated on the visit	723,677 (25.03)	29,429 (14.44)	867 (9.88)	44 (9.21)	754,017 (24.29)	<0.0001
