# Supplementary material for: Insights from an N3C RECOVER EHR-based cohort study characterizing SARS-CoV-2 reinfections and Long COVID
Source: Commun Med (Lond). 2024 Jul 11;4:129. doi: 10.1038/s43856-024-00539-2 (PMC11239932; doi:10.1038/s43856-024-00539-2)
Supplement: Supplementary file 4 — Supplementary Data 2 [file 43856_2024_539_MOESM4_ESM.xlsx]

## Sheet: Sheet1
Category	Variable	Not reinfected, not hospitalized	Not reinfected, hospitalized	Reinfected not hospitalized	Reinfected hospitalized	Total	P value
		(N=2,725,983 )	(N=165,424)	(N=198,430)	(N=14,554)	(N=1,740,883)
Age, Mean (SD)	Age	49.31(18.27)	60.49(18.43)	44.9(17.6)	57.62(19.39)	49.66(18.46)	<0.0001
Sex (N, %)	Female	1,687,638 (61.91)	89,369 (54.02)	133,302 (67.18)	8,130 (55.86)	1,918,439 (61.8)
	Male	1,037,536 (38.06)	76,040 (45.97)	65,053 (32.78)	6,424 (44.14)	1,185,053 (38.17)	<0.0001
Race (N, %)	White	2,040,081 (74.84)	108,333 (65.49)	148,904 (75.04)	9,485 (65.17)	2,306,803 (74.31)
	Black	325,180 (11.93)	34,916 (21.11)	28,033 (14.13)	3,182 (21.86)	391,311 (12.61)
	Asian	71,039 (2.61)	3,922 (2.37)	2,988 (1.51)	325 (2.23)	78,274 (2.52)
	Others	48,261 (1.77)	3,031 (1.83)	4,448 (2.24)	263 (1.81)	56,003 (1.8)	<0.0001
	No Race Information	241,422 (8.86)	15,222 (9.2)	14,057 (7.08)	1,299 (8.93)	272,000 (8.76)
Ethnicity (N, %)	Not Hispanic	2,306,878 (84.63)	140,365 (84.85)	169,350 (85.34)	12,205 (83.86)	2,628,798 (84.68)
	Hispanic	217,144 (7.97)	16,789 (10.15)	19,266 (9.71)	1,611 (11.07)	254,810 (8.21)	<0.0001
	No Ethnicity Information	201,961 (7.41)	8,270 (5.0)	9,814 (4.95)	738 (5.07)	220783 (7.11)
Charlson Comorbidity Index score (N, %)	0	1,518,853 (55.72)	40,901 (24.72)	110,615 (55.75)	2,494 (17.14)	1,672,863 (53.89)
	1 to 3	794,354 (29.14)	61,864 (37.4)	55,678 (28.06)	4,501 (30.93)	916,397 (29.52)
	4 ≤	242,231 (8.89)	57,522 (34.77)	17,429 (8.78)	7,095 (48.75)	324277 (10.45)	<0.0001
	Not Available	170,545 (6.26)	5,137 (3.11)	14,708 (7.41)	464 (3.19)	190,854 (6.15)
Vaccination (N, %)	Vaccinated on the visit	694,228 (25.47)	29,449 (17.8)	27,945 (14.08)	2,395 (16.46)	754,017 (24.29)	<0.0001
