# Supplementary material for: Insights from an N3C RECOVER EHR-based cohort study characterizing SARS-CoV-2 reinfections and Long COVID
Source: Commun Med (Lond). 2024 Jul 11;4:129. doi: 10.1038/s43856-024-00539-2 (PMC11239932; doi:10.1038/s43856-024-00539-2)
Supplement: Supplementary file 5 — Supplementary Data 3 [file 43856_2024_539_MOESM5_ESM.xlsx]

## Sheet: Sheet1
		Severity of Reinfection
Severity of Initial Infection	Age	No Reinfection	Mild with No ED Visit or Hospitalization Around Reinfection Index	Mild with ED Visit Around Reinfection Index	Moderate with Hospitalization Around Reinfection Index	Severe with ECMO or IMV or Vasopressor During Hospitalization Around Reinfection Index	Death Within 60 Days of Reinfection Index
Mild with No ED Visit or Hospitalization Around COVID Index	18 - 50	1321437	105238	8341	2950	399	143
	51 - 64	663861	35024	2750	2044	241	354
	65+	543399	20870	1931	2899	291	886
Mild with ED Visit Around COVID Index	18 - 50	105470	6051	3836	470	64	NR
	51 - 64	46477	2093	939	258	28	NR
	65+	39963	1330	558	336	35	67
Moderate with Hospitalization Around COVID Index	18 - 50	39943	2119	676	841	70	33
	51 - 64	40587	1872	589	793	89	109
	65+	64630	2054	584	1199	118	274
Severe with ECMO or IMV or Vasopressor During Hospitalization Around COVID Index	18 - 50	5605	209	71	74	23	NR
	51 - 64	4504	147	60	89	34	NR
	65+	5382	145	46	105	35	32
Death Within 60 Days of COVID Index	18 - 50	719	NA	NA	NA	NA	NA
	51 - 64	2238	NA	NA	NA	NA	NA
	65+	7192	NA	NA	NA	NA	NA
NR: Not Reportable
NA: Not Applicable
