# Supplementary material for: Insights from an N3C RECOVER EHR-based cohort study characterizing SARS-CoV-2 reinfections and Long COVID
Source: Commun Med (Lond). 2024 Jul 11;4:129. doi: 10.1038/s43856-024-00539-2 (PMC11239932; doi:10.1038/s43856-024-00539-2)
Supplement: Supplementary file 6 — Supplementary Data 4 [file 43856_2024_539_MOESM6_ESM.xlsx]

## Sheet: Sheet1
Category	Variable	Positive PCR or AG Test Alone as Index Date	COVID-19 ICD-10 Diagnosis Alone as Index Date	Total	P-value
		(N=870,170)	(N=334,044)	(N=1,204,214)
Age, Mean (SD)	Age	46.27(18.01)	53.53(17.95)	49.26(18.34)	<0.0001
Sex (N,%)	Female	791,582 (62.28)	558,400 (62.69)	1,349,982 (62.45)
	Male	478,751 (37.67)	332,132 (37.29)	810,883 (37.51)	<0.0001
Race (N, %)	White	987,454 (77.7)	648,693 (72.83)	1,636,147 (75.69)
	Black	135,951 (10.7)	101,431 (11.39)	237,382 (10.98)
	Asian	25,289 (1.99)	29,244 (3.28)	54,533 (2.52)
	Others	33,418 (2.63)	7,653 (0.86)	41,071 (1.9)	<0.0001
	No Race Information	88,792 (6.99)	103,712 (11.64)	192,504 (8.91)
Ethnicity (N, %)	Not Hispanic	1,085,780 (85.43)	734,606 (82.47)	1,820,386 (84.21)
	Hispanic	103,740 (8.16)	67,738 (7.6)	171,478 (7.93)	<0.0001
	No Ethnicity Information	81,384 (6.4)	88,389 (9.92)	169,773 (7.85)
Charlson Comorbidity Index score (N, %)	0	804,911 (63.33)	416,858 (46.8)	1,221,769 (56.52)
	1 to 3	276,856 (21.78)	318,601 (35.77)	595,457 (27.55)
	4 ≤	63,429 (4.99)	121,119 (13.6)	184,548 (8.54)	<0.0001
	Not Available	125,708 (9.89)	34,155 (3.83)	159,863 (7.4)
Vaccination (N, %)	Vaccinated on the visit	323,675 (25.47)	202,912 (22.78)	526,587 (24.36)	<0.0001
