# Supplementary material for: Insights from an N3C RECOVER EHR-based cohort study characterizing SARS-CoV-2 reinfections and Long COVID
Source: Commun Med (Lond). 2024 Jul 11;4:129. doi: 10.1038/s43856-024-00539-2 (PMC11239932; doi:10.1038/s43856-024-00539-2)
Supplement: Supplementary file 7 — Supplementary Data 5 [file 43856_2024_539_MOESM7_ESM.xlsx]

## Sheet: Figure 1B
Initial COVID Epoch	Date	Risk Ratio	Total Patients	Reinfected Patients
Alpha(<2021.June)	2020-10-01	0	92388	0
Alpha(<2021.June)	2020-11-01	0	299516	0
Alpha(<2021.June)	2020-12-01	0.0692204	522967	362
Alpha(<2021.June)	2021-01-01	0.142824	686159	980
Alpha(<2021.June)	2021-02-01	0.187511	747157	1401
Alpha(<2021.June)	2021-03-01	0.170301	793887	1352
Alpha(<2021.June)	2021-04-01	0.149774	839931	1258
Alpha(<2021.June)	2021-05-01	0.113315	862200	977
Alpha(<2021.June)	2021-06-01	0.0661109	854624	565
Alpha(<2021.June)	2021-07-01	0.109131	847606	925
Alpha(<2021.June)	2021-08-01	0.265722	838095	2227
Alpha(<2021.June)	2021-09-01	0.180249	827746	1492
Alpha(<2021.June)	2021-10-01	0.141509	817616	1157
Alpha(<2021.June)	2021-11-01	0.217085	807979	1754
Alpha(<2021.June)	2021-12-01	1.38228	794703	10985
Alpha(<2021.June)	2022-01-01	4.32347	767347	33176
Alpha(<2021.June)	2022-02-01	0.581606	719731	4186
Alpha(<2021.June)	2022-03-01	0.116881	704992	824
Alpha(<2021.June)	2022-04-01	0.183887	690098	1269
Alpha(<2021.June)	2022-05-01	0.539347	676188	3647
Alpha(<2021.June)	2022-06-01	0.70549	658124	4643
Alpha(<2021.June)	2022-07-01	0.934398	637202	5954
Alpha(<2021.June)	2022-08-01	0.888338	592342	5262
Alpha(<2021.June)	2022-09-01	0.433381	558861	2422
Alpha(<2021.June)	2022-10-01	0.370456	526379	1950
Alpha(<2021.June)	2022-11-01	0.541929	493423	2674
Alpha(<2021.June)	2022-12-01	0.812941	446527	3630
Alpha(<2021.June)	2023-01-01	0.489013	373814	1828
Alpha(<2021.June)	2023-02-01	0.310175	285000	884
Alpha(<2021.June)	2023-03-01	0	265667	0
Ancestral(<2020.Oct)	2020-03-01	0	12623	0
Ancestral(<2020.Oct)	2020-04-01	0	55365	0
Ancestral(<2020.Oct)	2020-05-01	0.0695286	89172	62
Ancestral(<2020.Oct)	2020-06-01	0.295502	122165	361
Ancestral(<2020.Oct)	2020-07-01	0.256681	178042	457
Ancestral(<2020.Oct)	2020-08-01	0.185401	225997	419
Ancestral(<2020.Oct)	2020-09-01	0.16554	273045	452
Ancestral(<2020.Oct)	2020-10-01	0.258575	271488	702
Ancestral(<2020.Oct)	2020-11-01	0.532452	269320	1434
Ancestral(<2020.Oct)	2020-12-01	0.680341	266190	1811
Ancestral(<2020.Oct)	2021-01-01	0.41937	262298	1100
Ancestral(<2020.Oct)	2021-02-01	0.167864	259138	435
Ancestral(<2020.Oct)	2021-03-01	0.119596	256697	307
Ancestral(<2020.Oct)	2021-04-01	0.109445	254009	278
Ancestral(<2020.Oct)	2021-05-01	0.0642715	250500	161
Ancestral(<2020.Oct)	2021-06-01	0.0363105	247862	90
Ancestral(<2020.Oct)	2021-07-01	0.118524	245519	291
Ancestral(<2020.Oct)	2021-08-01	0.292262	242248	708
Ancestral(<2020.Oct)	2021-09-01	0.234913	239238	562
Ancestral(<2020.Oct)	2021-10-01	0.147697	236294	349
Ancestral(<2020.Oct)	2021-11-01	0.20361	233289	475
Ancestral(<2020.Oct)	2021-12-01	1.48469	228398	3391
Ancestral(<2020.Oct)	2022-01-01	3.63877	218755	7960
Ancestral(<2020.Oct)	2022-02-01	0.450455	207124	933
Ancestral(<2020.Oct)	2022-03-01	0.117619	203198	239
Ancestral(<2020.Oct)	2022-04-01	0.161346	198951	321
Ancestral(<2020.Oct)	2022-05-01	0.490573	194874	956
Ancestral(<2020.Oct)	2022-06-01	0.607674	189740	1153
Ancestral(<2020.Oct)	2022-07-01	0.801447	184042	1475
Ancestral(<2020.Oct)	2022-08-01	0.760023	164995	1254
Ancestral(<2020.Oct)	2022-09-01	0.405242	154229	625
Ancestral(<2020.Oct)	2022-10-01	0.33588	144099	484
Ancestral(<2020.Oct)	2022-11-01	0.476987	136901	653
Ancestral(<2020.Oct)	2022-12-01	0.713546	126551	903
Ancestral(<2020.Oct)	2023-01-01	0.489354	111780	547
Ancestral(<2020.Oct)	2023-02-01	0.295262	92799	274
Ancestral(<2020.Oct)	2023-03-01	0	85213	0
Delta(<2021.Dec)	2021-06-01	0	16193	0
Delta(<2021.Dec)	2021-07-01	0	57589	0
Delta(<2021.Dec)	2021-08-01	0.035811	178716	64
Delta(<2021.Dec)	2021-09-01	0.0494361	295331	146
Delta(<2021.Dec)	2021-10-01	0.086083	372896	321
Delta(<2021.Dec)	2021-11-01	0.130768	470300	615
Delta(<2021.Dec)	2021-12-01	0.649674	466388	3030
Delta(<2021.Dec)	2022-01-01	2.2582	457665	10335
Delta(<2021.Dec)	2022-02-01	0.460212	439797	2024
Delta(<2021.Dec)	2022-03-01	0.132215	431117	570
Delta(<2021.Dec)	2022-04-01	0.186834	421764	788
Delta(<2021.Dec)	2022-05-01	0.541676	412608	2235
Delta(<2021.Dec)	2022-06-01	0.756118	401657	3037
Delta(<2021.Dec)	2022-07-01	1.07853	388122	4186
Delta(<2021.Dec)	2022-08-01	1.07045	365362	3911
Delta(<2021.Dec)	2022-09-01	0.501035	344487	1726
Delta(<2021.Dec)	2022-10-01	0.413784	323357	1338
Delta(<2021.Dec)	2022-11-01	0.621022	304498	1891
Delta(<2021.Dec)	2022-12-01	0.921814	277171	2555
Delta(<2021.Dec)	2023-01-01	0.541897	234731	1272
Delta(<2021.Dec)	2023-02-01	0.330484	183670	607
Delta(<2021.Dec)	2023-03-01	0	172946	0
Omicron 1 2(<2022.May)	2021-12-01	0	230448	0
Omicron 1 2(<2022.May)	2022-01-01	0.000449698	667115	< 20
Omicron 1 2(<2022.May)	2022-02-01	0.0298108	748050	223
Omicron 1 2(<2022.May)	2022-03-01	0.0909091	774400	704
Omicron 1 2(<2022.May)	2022-04-01	0.120919	812115	982
Omicron 1 2(<2022.May)	2022-05-01	0.269678	796877	2149
Omicron 1 2(<2022.May)	2022-06-01	0.420849	777951	3274
Omicron 1 2(<2022.May)	2022-07-01	0.758316	755226	5727
Omicron 1 2(<2022.May)	2022-08-01	0.798206	707211	5645
Omicron 1 2(<2022.May)	2022-09-01	0.416285	668533	2783
Omicron 1 2(<2022.May)	2022-10-01	0.340087	630721	2145
Omicron 1 2(<2022.May)	2022-11-01	0.567862	596800	3389
Omicron 1 2(<2022.May)	2022-12-01	0.925007	547996	5069
Omicron 1 2(<2022.May)	2023-01-01	0.604292	473116	2859
Omicron 1 2(<2022.May)	2023-02-01	0.346649	381943	1324
Omicron 1 2(<2022.May)	2023-03-01	0	358361	0
Omicron BA 212 5(<2022.Dec)	2022-05-01	0	107200	0
Omicron BA 212 5(<2022.Dec)	2022-06-01	0	213057	0
Omicron BA 212 5(<2022.Dec)	2022-07-01	0.0550335	332525	183
Omicron BA 212 5(<2022.Dec)	2022-08-01	0.111229	427048	475
Omicron BA 212 5(<2022.Dec)	2022-09-01	0.124123	480973	597
Omicron BA 212 5(<2022.Dec)	2022-10-01	0.133507	516078	689
Omicron BA 212 5(<2022.Dec)	2022-11-01	0.184387	546677	1008
Omicron BA 212 5(<2022.Dec)	2022-12-01	0.284435	523845	1490
Omicron BA 212 5(<2022.Dec)	2023-01-01	0.255643	487008	1245
Omicron BA 212 5(<2022.Dec)	2023-02-01	0.202088	432980	875
Omicron BA 212 5(<2022.Dec)	2023-03-01	0	409140	0
Omicron BQ (..)	2022-12-01	0	60545	0
Omicron BQ (..)	2023-01-01	0	60545	0
Omicron BQ (..)	2023-02-01	0.147003	60543	89
Omicron BQ (..)	2023-03-01	0	58868	0

## Sheet: Figure 2
Biomarker	Visit Type	Index Date	Date Difference	Median	UpperQuartile	LowerQuartile	Count
ALT	Hospitalized	No Reinfection	-98	19	32	13	11419
ALT	Hospitalized	No Reinfection	-91	20	33.25	13	11638
ALT	Hospitalized	No Reinfection	-84	20	33	13	11911
ALT	Hospitalized	No Reinfection	-77	20	33	13	12350
ALT	Hospitalized	No Reinfection	-70	20	33	13	12787
ALT	Hospitalized	No Reinfection	-63	20	33	13	12814
ALT	Hospitalized	No Reinfection	-56	20	33	13	12990
ALT	Hospitalized	No Reinfection	-49	19	33	13	13358
ALT	Hospitalized	No Reinfection	-42	20	34	13	13490
ALT	Hospitalized	No Reinfection	-35	20	33	13	13682
ALT	Hospitalized	No Reinfection	-28	20	33	13	14241
ALT	Hospitalized	No Reinfection	-21	20	34	13	14678
ALT	Hospitalized	No Reinfection	-14	20	34	13	14681
ALT	Hospitalized	No Reinfection	-7	21	35	13	12803
ALT	Hospitalized	No Reinfection	0	23	38	15	273622
ALT	Hospitalized	No Reinfection	7	29	52	18	227917
ALT	Hospitalized	No Reinfection	14	32	58	19	98351
ALT	Hospitalized	No Reinfection	21	30	56	17	49753
ALT	Hospitalized	No Reinfection	28	26	49	16	35045
ALT	Hospitalized	No Reinfection	35	24	44	15	27446
ALT	Hospitalized	No Reinfection	42	22	40	14	22948
ALT	Hospitalized	No Reinfection	49	21	38	13	20168
ALT	Hospitalized	No Reinfection	56	20	36	13	18067
ALT	Hospitalized	No Reinfection	63	20	34	13	16236
ALT	Hospitalized	No Reinfection	70	19	34	12	15239
ALT	Hospitalized	No Reinfection	77	19	33	13	14552
ALT	Hospitalized	No Reinfection	84	19	33	12	13935
ALT	Hospitalized	No Reinfection	91	19	32	12	13719
ALT	Hospitalized	No Reinfection	98	19	32.5	12	13045
ALT	Hospitalized	No Reinfection	105	19	33	12	12779
ALT	Hospitalized	No Reinfection	112	19	32	12	12529
ALT	Hospitalized	No Reinfection	119	19	32	12	12191
ALT	Hospitalized	No Reinfection	126	19	31	12	11925
ALT	Hospitalized	No Reinfection	133	19	31	12	11498
ALT	Hospitalized	No Reinfection	140	19	31	12	10869
ALT	Hospitalized	No Reinfection	147	18.5	30.25	12	10756
ALT	Hospitalized	No Reinfection	154	19	31	12	10221
ALT	Hospitalized	No Reinfection	161	19	31	12	10352
ALT	Hospitalized	No Reinfection	168	19	31	12	10135
ALT	Hospitalized	No Reinfection	175	19	31	12	9747
ALT	Hospitalized	Reinfection by COVID Index	-98	20	34	13	1341
ALT	Hospitalized	Reinfection by COVID Index	-91	20	34	13	1418
ALT	Hospitalized	Reinfection by COVID Index	-84	21	33	13	1497
ALT	Hospitalized	Reinfection by COVID Index	-77	21	36	13	1530
ALT	Hospitalized	Reinfection by COVID Index	-70	21	36	13	1469
ALT	Hospitalized	Reinfection by COVID Index	-63	22	36.5	14	1553
ALT	Hospitalized	Reinfection by COVID Index	-56	21	36	13	1514
ALT	Hospitalized	Reinfection by COVID Index	-49	20	34	13	1551
ALT	Hospitalized	Reinfection by COVID Index	-42	20	33	13	1575
ALT	Hospitalized	Reinfection by COVID Index	-35	20	34	13	1610
ALT	Hospitalized	Reinfection by COVID Index	-28	20	34	13	1629
ALT	Hospitalized	Reinfection by COVID Index	-21	20	37	13	1640
ALT	Hospitalized	Reinfection by COVID Index	-14	22	37	13	1524
ALT	Hospitalized	Reinfection by COVID Index	-7	21	33	13	1385
ALT	Hospitalized	Reinfection by COVID Index	0	22	36	14	19944
ALT	Hospitalized	Reinfection by COVID Index	7	28	47	17	19991
ALT	Hospitalized	Reinfection by COVID Index	14	30	53	17	9450
ALT	Hospitalized	Reinfection by COVID Index	21	28	51	16	5030
ALT	Hospitalized	Reinfection by COVID Index	28	25	49	15	3791
ALT	Hospitalized	Reinfection by COVID Index	35	24	44	14	3255
ALT	Hospitalized	Reinfection by COVID Index	42	21.6667	40	13	2871
ALT	Hospitalized	Reinfection by COVID Index	49	22	40	14	2635
ALT	Hospitalized	Reinfection by COVID Index	56	21	38	13	2388
ALT	Hospitalized	Reinfection by COVID Index	63	20	35	13	2694
ALT	Hospitalized	Reinfection by COVID Index	70	20	36	12	2634
ALT	Hospitalized	Reinfection by COVID Index	77	20	37	12	2578
ALT	Hospitalized	Reinfection by COVID Index	84	21	40	13	2639
ALT	Hospitalized	Reinfection by COVID Index	91	19	36	12	2471
ALT	Hospitalized	Reinfection by COVID Index	98	20	35	13	2251
ALT	Hospitalized	Reinfection by COVID Index	105	19	33	12	2312
ALT	Hospitalized	Reinfection by COVID Index	112	19	33	12	2179
ALT	Hospitalized	Reinfection by COVID Index	119	20	34.25	13	2171
ALT	Hospitalized	Reinfection by COVID Index	126	20	37	12	2146
ALT	Hospitalized	Reinfection by COVID Index	133	20	35	13	2040
ALT	Hospitalized	Reinfection by COVID Index	140	19	32	12	2110
ALT	Hospitalized	Reinfection by COVID Index	147	20	35	13	1905
ALT	Hospitalized	Reinfection by COVID Index	154	20	33	12	1999
ALT	Hospitalized	Reinfection by COVID Index	161	20	34	12	2016
ALT	Hospitalized	Reinfection by COVID Index	168	20	33	13	1872
ALT	Hospitalized	Reinfection by COVID Index	175	20	35	13	1828
ALT	Hospitalized	Reinfection by Reinfection Date	-98	20	33	13	2774
ALT	Hospitalized	Reinfection by Reinfection Date	-91	20	34.875	13	2870
ALT	Hospitalized	Reinfection by Reinfection Date	-84	20	34	12	2897
ALT	Hospitalized	Reinfection by Reinfection Date	-77	20.75	36	13	2908
ALT	Hospitalized	Reinfection by Reinfection Date	-70	20	34	13	3189
ALT	Hospitalized	Reinfection by Reinfection Date	-63	20	35	13	3465
ALT	Hospitalized	Reinfection by Reinfection Date	-56	21	35	13	3202
ALT	Hospitalized	Reinfection by Reinfection Date	-49	20	37	13	2889
ALT	Hospitalized	Reinfection by Reinfection Date	-42	20	33	13	2890
ALT	Hospitalized	Reinfection by Reinfection Date	-35	20	34	12	2816
ALT	Hospitalized	Reinfection by Reinfection Date	-28	20	34	12	2892
ALT	Hospitalized	Reinfection by Reinfection Date	-21	20	35	12	2980
ALT	Hospitalized	Reinfection by Reinfection Date	-14	21	38	13	2880
ALT	Hospitalized	Reinfection by Reinfection Date	-7	20	36	13	2584
ALT	Hospitalized	Reinfection by Reinfection Date	0	19	32	12.5	24144
ALT	Hospitalized	Reinfection by Reinfection Date	7	23	41	14	13283
ALT	Hospitalized	Reinfection by Reinfection Date	14	23	40	14	7197
ALT	Hospitalized	Reinfection by Reinfection Date	21	22	39	13	4966
ALT	Hospitalized	Reinfection by Reinfection Date	28	21	38	13	4042
ALT	Hospitalized	Reinfection by Reinfection Date	35	20	36	13	3376
ALT	Hospitalized	Reinfection by Reinfection Date	42	20	36	12	2946
ALT	Hospitalized	Reinfection by Reinfection Date	49	20	34	12	2726
ALT	Hospitalized	Reinfection by Reinfection Date	56	20	34	12	2562
ALT	Hospitalized	Reinfection by Reinfection Date	63	20	34.5	13	2435
ALT	Hospitalized	Reinfection by Reinfection Date	70	19	32	12	2371
ALT	Hospitalized	Reinfection by Reinfection Date	77	19	33	12	2284
ALT	Hospitalized	Reinfection by Reinfection Date	84	19	33	12	2091
ALT	Hospitalized	Reinfection by Reinfection Date	91	19	31	12	2128
ALT	Hospitalized	Reinfection by Reinfection Date	98	18	31	12	2091
ALT	Hospitalized	Reinfection by Reinfection Date	105	20	34	12	2010
ALT	Hospitalized	Reinfection by Reinfection Date	112	19	33	13	1928
ALT	Hospitalized	Reinfection by Reinfection Date	119	19	31	12	1940
ALT	Hospitalized	Reinfection by Reinfection Date	126	19	33	12	1844
ALT	Hospitalized	Reinfection by Reinfection Date	133	19	32	12	1710
ALT	Hospitalized	Reinfection by Reinfection Date	140	18	31	12	1617
ALT	Hospitalized	Reinfection by Reinfection Date	147	20	34	13	1700
ALT	Hospitalized	Reinfection by Reinfection Date	154	20	33	13	1655
ALT	Hospitalized	Reinfection by Reinfection Date	161	20	33	13	1564
ALT	Hospitalized	Reinfection by Reinfection Date	168	19	31	12	1473
ALT	Hospitalized	Reinfection by Reinfection Date	175	18	28	11.375	1288
ALT	Not hospitalized	No Reinfection	-98	21	32	14	64570
ALT	Not hospitalized	No Reinfection	-91	20	32	14	65700
ALT	Not hospitalized	No Reinfection	-84	21	32	14	65807
ALT	Not hospitalized	No Reinfection	-77	21	32	14	65301
ALT	Not hospitalized	No Reinfection	-70	21	32	14	66871
ALT	Not hospitalized	No Reinfection	-63	21	32	14	67764
ALT	Not hospitalized	No Reinfection	-56	21	32	14	68235
ALT	Not hospitalized	No Reinfection	-49	21	32	14	67942
ALT	Not hospitalized	No Reinfection	-42	21	32	14	68964
ALT	Not hospitalized	No Reinfection	-35	21	32	14	69142
ALT	Not hospitalized	No Reinfection	-28	21	32	14	70632
ALT	Not hospitalized	No Reinfection	-21	21	32	14	71344
ALT	Not hospitalized	No Reinfection	-14	21	33	14	72492
ALT	Not hospitalized	No Reinfection	-7	21	34	14	75203
ALT	Not hospitalized	No Reinfection	0	23	37	15	341420
ALT	Not hospitalized	No Reinfection	7	28	48	17	186892
ALT	Not hospitalized	No Reinfection	14	26	45	16	126063
ALT	Not hospitalized	No Reinfection	21	23	39	15	106726
ALT	Not hospitalized	No Reinfection	28	22	36	14	94993
ALT	Not hospitalized	No Reinfection	35	21	34	14	87526
ALT	Not hospitalized	No Reinfection	42	21	33	14	82016
ALT	Not hospitalized	No Reinfection	49	21	33	14	78762
ALT	Not hospitalized	No Reinfection	56	20.8333	32	14	76620
ALT	Not hospitalized	No Reinfection	63	20	32	14	75045
ALT	Not hospitalized	No Reinfection	70	20	32	14	73122
ALT	Not hospitalized	No Reinfection	77	20	31	14	71709
ALT	Not hospitalized	No Reinfection	84	20	31	14	70940
ALT	Not hospitalized	No Reinfection	91	20	31	14	69088
ALT	Not hospitalized	No Reinfection	98	20	31	14	67915
ALT	Not hospitalized	No Reinfection	105	20	31	14	67418
ALT	Not hospitalized	No Reinfection	112	20	31	14	66829
ALT	Not hospitalized	No Reinfection	119	20	31	14	65721
ALT	Not hospitalized	No Reinfection	126	20	31	14	64659
ALT	Not hospitalized	No Reinfection	133	20	31	14	64385
ALT	Not hospitalized	No Reinfection	140	20	31	14	63521
ALT	Not hospitalized	No Reinfection	147	20	31	14	62172
ALT	Not hospitalized	No Reinfection	154	20	31	14	62071
ALT	Not hospitalized	No Reinfection	161	20	31	14	61137
ALT	Not hospitalized	No Reinfection	168	20	31	14	60432
ALT	Not hospitalized	No Reinfection	175	20	31	14	58797
ALT	Not hospitalized	Reinfection by COVID Index	-98	20	33	14	5839
ALT	Not hospitalized	Reinfection by COVID Index	-91	21	33	14	5845
ALT	Not hospitalized	Reinfection by COVID Index	-84	20.5	33	14	5927
ALT	Not hospitalized	Reinfection by COVID Index	-77	20	33	14	5919
ALT	Not hospitalized	Reinfection by COVID Index	-70	20	32	14	6175
ALT	Not hospitalized	Reinfection by COVID Index	-63	20	32	14	6143
ALT	Not hospitalized	Reinfection by COVID Index	-56	20	33	14	6297
ALT	Not hospitalized	Reinfection by COVID Index	-49	20	31	14	6385
ALT	Not hospitalized	Reinfection by COVID Index	-42	20	32	14	6307
ALT	Not hospitalized	Reinfection by COVID Index	-35	20	32	13	6398
ALT	Not hospitalized	Reinfection by COVID Index	-28	20	32.375	13	6458
ALT	Not hospitalized	Reinfection by COVID Index	-21	20	33	14	6557
ALT	Not hospitalized	Reinfection by COVID Index	-14	20	32	14	6499
ALT	Not hospitalized	Reinfection by COVID Index	-7	21	33	14	6598
ALT	Not hospitalized	Reinfection by COVID Index	0	22	36	15	24907
ALT	Not hospitalized	Reinfection by COVID Index	7	26	45	16	16596
ALT	Not hospitalized	Reinfection by COVID Index	14	25	43	16	11176
ALT	Not hospitalized	Reinfection by COVID Index	21	23	40	15	9631
ALT	Not hospitalized	Reinfection by COVID Index	28	22	37	14	8974
ALT	Not hospitalized	Reinfection by COVID Index	35	21	36	14	8609
ALT	Not hospitalized	Reinfection by COVID Index	42	21	35	14	8267
ALT	Not hospitalized	Reinfection by COVID Index	49	21	34	14	8322
ALT	Not hospitalized	Reinfection by COVID Index	56	21	34	14	8206
ALT	Not hospitalized	Reinfection by COVID Index	63	21	35	14	8952
ALT	Not hospitalized	Reinfection by COVID Index	70	21	35	14	9130
ALT	Not hospitalized	Reinfection by COVID Index	77	21	35	14	9005
ALT	Not hospitalized	Reinfection by COVID Index	84	21	34	14	8868
ALT	Not hospitalized	Reinfection by COVID Index	91	20	33	13	8854
ALT	Not hospitalized	Reinfection by COVID Index	98	20	33	13	8487
ALT	Not hospitalized	Reinfection by COVID Index	105	20	34	13	8408
ALT	Not hospitalized	Reinfection by COVID Index	112	20	34	13	8346
ALT	Not hospitalized	Reinfection by COVID Index	119	20	33	13	8305
ALT	Not hospitalized	Reinfection by COVID Index	126	20	32	13	8126
ALT	Not hospitalized	Reinfection by COVID Index	133	20	33	13	7793
ALT	Not hospitalized	Reinfection by COVID Index	140	20	33	13	7733
ALT	Not hospitalized	Reinfection by COVID Index	147	20	32	14	7719
ALT	Not hospitalized	Reinfection by COVID Index	154	20	32	13	7681
ALT	Not hospitalized	Reinfection by COVID Index	161	20	32	13	7473
ALT	Not hospitalized	Reinfection by COVID Index	168	20	32	14	7368
ALT	Not hospitalized	Reinfection by COVID Index	175	20	32	13	7291
ALT	Not hospitalized	Reinfection by Reinfection Date	-98	21	33	14	7639
ALT	Not hospitalized	Reinfection by Reinfection Date	-91	21	33	14	7687
ALT	Not hospitalized	Reinfection by Reinfection Date	-84	20	33	14	7726
ALT	Not hospitalized	Reinfection by Reinfection Date	-77	21	34	14	7958
ALT	Not hospitalized	Reinfection by Reinfection Date	-70	21	34	14	8632
ALT	Not hospitalized	Reinfection by Reinfection Date	-63	21	35	14	8728
ALT	Not hospitalized	Reinfection by Reinfection Date	-56	21	35	14	8473
ALT	Not hospitalized	Reinfection by Reinfection Date	-49	21	36	14	8129
ALT	Not hospitalized	Reinfection by Reinfection Date	-42	21	35	14	7912
ALT	Not hospitalized	Reinfection by Reinfection Date	-35	21	35	14	7774
ALT	Not hospitalized	Reinfection by Reinfection Date	-28	21	35	14	7717
ALT	Not hospitalized	Reinfection by Reinfection Date	-21	21	35	14	7843
ALT	Not hospitalized	Reinfection by Reinfection Date	-14	21	34	14	7989
ALT	Not hospitalized	Reinfection by Reinfection Date	-7	21	36	13.5	9069
ALT	Not hospitalized	Reinfection by Reinfection Date	0	21	33	14	26379
ALT	Not hospitalized	Reinfection by Reinfection Date	7	22	39	14	10113
ALT	Not hospitalized	Reinfection by Reinfection Date	14	21	35	14	8453
ALT	Not hospitalized	Reinfection by Reinfection Date	21	21	34	14	8279
ALT	Not hospitalized	Reinfection by Reinfection Date	28	20	33	13	8034
ALT	Not hospitalized	Reinfection by Reinfection Date	35	20	32	13	7549
ALT	Not hospitalized	Reinfection by Reinfection Date	42	20	32	13	7117
ALT	Not hospitalized	Reinfection by Reinfection Date	49	20	31	13	6804
ALT	Not hospitalized	Reinfection by Reinfection Date	56	20	31	13	6538
ALT	Not hospitalized	Reinfection by Reinfection Date	63	20	32	13	6292
ALT	Not hospitalized	Reinfection by Reinfection Date	70	20	32	14	6259
ALT	Not hospitalized	Reinfection by Reinfection Date	77	20	32	13	6122
ALT	Not hospitalized	Reinfection by Reinfection Date	84	20	31	13	5916
ALT	Not hospitalized	Reinfection by Reinfection Date	91	20	31	13	5802
ALT	Not hospitalized	Reinfection by Reinfection Date	98	20	31	13	5711
ALT	Not hospitalized	Reinfection by Reinfection Date	105	20	31	14	5671
ALT	Not hospitalized	Reinfection by Reinfection Date	112	20	31	13	5595
ALT	Not hospitalized	Reinfection by Reinfection Date	119	20	32	14	5408
ALT	Not hospitalized	Reinfection by Reinfection Date	126	20	30	14	5152
ALT	Not hospitalized	Reinfection by Reinfection Date	133	20	31	13	5082
ALT	Not hospitalized	Reinfection by Reinfection Date	140	20	31	14	5097
ALT	Not hospitalized	Reinfection by Reinfection Date	147	19	30	13	4905
ALT	Not hospitalized	Reinfection by Reinfection Date	154	20	30	14	4891
ALT	Not hospitalized	Reinfection by Reinfection Date	161	19	30	13	4828
ALT	Not hospitalized	Reinfection by Reinfection Date	168	19	30	13	4508
ALT	Not hospitalized	Reinfection by Reinfection Date	175	20	31	14	4413
AST	Hospitalized	No Reinfection	-98	23	34	16	11220
AST	Hospitalized	No Reinfection	-91	23	34	16	11451
AST	Hospitalized	No Reinfection	-84	23	35	17	11675
AST	Hospitalized	No Reinfection	-77	23	35	16	12124
AST	Hospitalized	No Reinfection	-70	23	35	16	12603
AST	Hospitalized	No Reinfection	-63	23	36	17	12621
AST	Hospitalized	No Reinfection	-56	22.35	35	16	12860
AST	Hospitalized	No Reinfection	-49	22	35	16	13156
AST	Hospitalized	No Reinfection	-42	23	36	16	13301
AST	Hospitalized	No Reinfection	-35	23	35	16	13498
AST	Hospitalized	No Reinfection	-28	23	35	16	14040
AST	Hospitalized	No Reinfection	-21	23	36	17	14500
AST	Hospitalized	No Reinfection	-14	23	36	16	14511
AST	Hospitalized	No Reinfection	-7	24	37	17	12595
AST	Hospitalized	No Reinfection	0	32	49	22	270251
AST	Hospitalized	No Reinfection	7	33	51	22	225925
AST	Hospitalized	No Reinfection	14	30	47	20	97175
AST	Hospitalized	No Reinfection	21	27	45	19	48967
AST	Hospitalized	No Reinfection	28	26	42	18	34457
AST	Hospitalized	No Reinfection	35	25	40	18	27004
AST	Hospitalized	No Reinfection	42	24	39	17	22500
AST	Hospitalized	No Reinfection	49	24	38	17	19858
AST	Hospitalized	No Reinfection	56	23	36	17	17688
AST	Hospitalized	No Reinfection	63	23	36	17	15903
AST	Hospitalized	No Reinfection	70	23	37	17	15033
AST	Hospitalized	No Reinfection	77	23	37	17	14373
AST	Hospitalized	No Reinfection	84	23	36	17	13677
AST	Hospitalized	No Reinfection	91	23	36	17	13500
AST	Hospitalized	No Reinfection	98	23	36	17	12769
AST	Hospitalized	No Reinfection	105	23	35	17	12512
AST	Hospitalized	No Reinfection	112	23	35	16.2167	12315
AST	Hospitalized	No Reinfection	119	23	36	16	12018
AST	Hospitalized	No Reinfection	126	23	36	16	11671
AST	Hospitalized	No Reinfection	133	23	35	16	11331
AST	Hospitalized	No Reinfection	140	22	35	16	10759
AST	Hospitalized	No Reinfection	147	22	34	16	10604
AST	Hospitalized	No Reinfection	154	23	35	16	10023
AST	Hospitalized	No Reinfection	161	22	34	16	10206
AST	Hospitalized	No Reinfection	168	23	35	16	9987
AST	Hospitalized	No Reinfection	175	23	34	16	9588
AST	Hospitalized	Reinfection by COVID Index	-98	22	34	16	1328
AST	Hospitalized	Reinfection by COVID Index	-91	23	35	16	1401
AST	Hospitalized	Reinfection by COVID Index	-84	23	36	16.125	1490
AST	Hospitalized	Reinfection by COVID Index	-77	22	35	16	1515
AST	Hospitalized	Reinfection by COVID Index	-70	22	34	16	1438
AST	Hospitalized	Reinfection by COVID Index	-63	24	36	16.125	1514
AST	Hospitalized	Reinfection by COVID Index	-56	23	36	16	1489
AST	Hospitalized	Reinfection by COVID Index	-49	23	36	16	1516
AST	Hospitalized	Reinfection by COVID Index	-42	23	37	16	1549
AST	Hospitalized	Reinfection by COVID Index	-35	23	37	16	1584
AST	Hospitalized	Reinfection by COVID Index	-28	23	35	16	1602
AST	Hospitalized	Reinfection by COVID Index	-21	23	37	16	1592
AST	Hospitalized	Reinfection by COVID Index	-14	24	38	16	1487
AST	Hospitalized	Reinfection by COVID Index	-7	22	34	17	1357
AST	Hospitalized	Reinfection by COVID Index	0	30	46	21	19604
AST	Hospitalized	Reinfection by COVID Index	7	32	49	22	19804
AST	Hospitalized	Reinfection by COVID Index	14	28	45	19	9402
AST	Hospitalized	Reinfection by COVID Index	21	27	43	18	4990
AST	Hospitalized	Reinfection by COVID Index	28	26	41.75	18	3754
AST	Hospitalized	Reinfection by COVID Index	35	25	40	17	3203
AST	Hospitalized	Reinfection by COVID Index	42	25	39	18	2805
AST	Hospitalized	Reinfection by COVID Index	49	25	40	18	2557
AST	Hospitalized	Reinfection by COVID Index	56	24	37	17	2320
AST	Hospitalized	Reinfection by COVID Index	63	24	37	17	2632
AST	Hospitalized	Reinfection by COVID Index	70	24	38	17	2554
AST	Hospitalized	Reinfection by COVID Index	77	24	39	17	2487
AST	Hospitalized	Reinfection by COVID Index	84	24	40	17	2579
AST	Hospitalized	Reinfection by COVID Index	91	23	37	16	2396
AST	Hospitalized	Reinfection by COVID Index	98	24	37	16	2232
AST	Hospitalized	Reinfection by COVID Index	105	23	37	16	2281
AST	Hospitalized	Reinfection by COVID Index	112	22	37	16	2150
AST	Hospitalized	Reinfection by COVID Index	119	23	37	16	2142
AST	Hospitalized	Reinfection by COVID Index	126	23	37	16	2113
AST	Hospitalized	Reinfection by COVID Index	133	24	38	16	1980
AST	Hospitalized	Reinfection by COVID Index	140	23	37	16	2061
AST	Hospitalized	Reinfection by COVID Index	147	24	37	16	1855
AST	Hospitalized	Reinfection by COVID Index	154	23	36	16	1957
AST	Hospitalized	Reinfection by COVID Index	161	24	38	17	1972
AST	Hospitalized	Reinfection by COVID Index	168	23	36	17	1792
AST	Hospitalized	Reinfection by COVID Index	175	24	39	17	1765
AST	Hospitalized	Reinfection by Reinfection Date	-98	23	37.25	16	2732
AST	Hospitalized	Reinfection by Reinfection Date	-91	24	37	17	2811
AST	Hospitalized	Reinfection by Reinfection Date	-84	24	37	17	2855
AST	Hospitalized	Reinfection by Reinfection Date	-77	25	40	17	2855
AST	Hospitalized	Reinfection by Reinfection Date	-70	25	39	17	3118
AST	Hospitalized	Reinfection by Reinfection Date	-63	25	39	17	3377
AST	Hospitalized	Reinfection by Reinfection Date	-56	24	37	17	3119
AST	Hospitalized	Reinfection by Reinfection Date	-49	24	39	17	2836
AST	Hospitalized	Reinfection by Reinfection Date	-42	24	37	17	2799
AST	Hospitalized	Reinfection by Reinfection Date	-35	23	37	16	2742
AST	Hospitalized	Reinfection by Reinfection Date	-28	23	37	16	2800
AST	Hospitalized	Reinfection by Reinfection Date	-21	23	37	16	2894
AST	Hospitalized	Reinfection by Reinfection Date	-14	23	39	16	2808
AST	Hospitalized	Reinfection by Reinfection Date	-7	24	38	17	2472
AST	Hospitalized	Reinfection by Reinfection Date	0	25	40	18	23534
AST	Hospitalized	Reinfection by Reinfection Date	7	26	43	18	12998
AST	Hospitalized	Reinfection by Reinfection Date	14	25	40	17	7014
AST	Hospitalized	Reinfection by Reinfection Date	21	25	40	17	4846
AST	Hospitalized	Reinfection by Reinfection Date	28	24	40	17	3951
AST	Hospitalized	Reinfection by Reinfection Date	35	24	38	17	3296
AST	Hospitalized	Reinfection by Reinfection Date	42	24	39	17	2878
AST	Hospitalized	Reinfection by Reinfection Date	49	23	37	16	2629
AST	Hospitalized	Reinfection by Reinfection Date	56	24	38	16	2487
AST	Hospitalized	Reinfection by Reinfection Date	63	23	37	16	2364
AST	Hospitalized	Reinfection by Reinfection Date	70	22	36	15	2312
AST	Hospitalized	Reinfection by Reinfection Date	77	23	38	16	2234
AST	Hospitalized	Reinfection by Reinfection Date	84	24	37	16	2045
AST	Hospitalized	Reinfection by Reinfection Date	91	23	37	17	2075
AST	Hospitalized	Reinfection by Reinfection Date	98	24	37	16	2030
AST	Hospitalized	Reinfection by Reinfection Date	105	23	37	17	1956
AST	Hospitalized	Reinfection by Reinfection Date	112	24	37	16	1893
AST	Hospitalized	Reinfection by Reinfection Date	119	23	35	16	1901
AST	Hospitalized	Reinfection by Reinfection Date	126	23.25	38	17	1808
AST	Hospitalized	Reinfection by Reinfection Date	133	23	35.5	17	1703
AST	Hospitalized	Reinfection by Reinfection Date	140	23	35	16	1574
AST	Hospitalized	Reinfection by Reinfection Date	147	24	36	16	1661
AST	Hospitalized	Reinfection by Reinfection Date	154	24	37	17	1624
AST	Hospitalized	Reinfection by Reinfection Date	161	23.5	35	17	1519
AST	Hospitalized	Reinfection by Reinfection Date	168	23	34	16	1425
AST	Hospitalized	Reinfection by Reinfection Date	175	23	34	16	1247
AST	Not hospitalized	No Reinfection	-98	22	30	17	63259
AST	Not hospitalized	No Reinfection	-91	22	30	17	64251
AST	Not hospitalized	No Reinfection	-84	22	30	17	64387
AST	Not hospitalized	No Reinfection	-77	22	30	17	63899
AST	Not hospitalized	No Reinfection	-70	22	30	17	65397
AST	Not hospitalized	No Reinfection	-63	22	30	17	66158
AST	Not hospitalized	No Reinfection	-56	22	30	17	66754
AST	Not hospitalized	No Reinfection	-49	22	30	17	66364
AST	Not hospitalized	No Reinfection	-42	22	30	17	67373
AST	Not hospitalized	No Reinfection	-35	22	30	17	67556
AST	Not hospitalized	No Reinfection	-28	22	30	17	69037
AST	Not hospitalized	No Reinfection	-21	22	31	17	69627
AST	Not hospitalized	No Reinfection	-14	22	31	17	70568
AST	Not hospitalized	No Reinfection	-7	23	33	17	72699
AST	Not hospitalized	No Reinfection	0	27	41	20	336133
AST	Not hospitalized	No Reinfection	7	29.5	46	20	184329
AST	Not hospitalized	No Reinfection	14	25	38	18	123510
AST	Not hospitalized	No Reinfection	21	23	34	17	104639
AST	Not hospitalized	No Reinfection	28	23	33	17	92822
AST	Not hospitalized	No Reinfection	35	22	32	17	85455
AST	Not hospitalized	No Reinfection	42	22	32	17	79881
AST	Not hospitalized	No Reinfection	49	22	31	17	76788
AST	Not hospitalized	No Reinfection	56	22	31	17	74638
AST	Not hospitalized	No Reinfection	63	22	31	17	73011
AST	Not hospitalized	No Reinfection	70	22	31	17	71333
AST	Not hospitalized	No Reinfection	77	22	30	17	69909
AST	Not hospitalized	No Reinfection	84	22	30	17	68955
AST	Not hospitalized	No Reinfection	91	22	30	17	67302
AST	Not hospitalized	No Reinfection	98	22	30	17	66134
AST	Not hospitalized	No Reinfection	105	22	30	17	65747
AST	Not hospitalized	No Reinfection	112	22	30	17	65319
AST	Not hospitalized	No Reinfection	119	22	30	17	64142
AST	Not hospitalized	No Reinfection	126	22	30	17	63049
AST	Not hospitalized	No Reinfection	133	22	30	17	62854
AST	Not hospitalized	No Reinfection	140	22	30	17	61895
AST	Not hospitalized	No Reinfection	147	22	30	17	60691
AST	Not hospitalized	No Reinfection	154	22	30	17	60504
AST	Not hospitalized	No Reinfection	161	22	30	17	59493
AST	Not hospitalized	No Reinfection	168	22	30	17	58898
AST	Not hospitalized	No Reinfection	175	22	30	17	57240
AST	Not hospitalized	Reinfection by COVID Index	-98	22	31	16	5739
AST	Not hospitalized	Reinfection by COVID Index	-91	22	31	16	5733
AST	Not hospitalized	Reinfection by COVID Index	-84	22	30	17	5792
AST	Not hospitalized	Reinfection by COVID Index	-77	22	31	16	5775
AST	Not hospitalized	Reinfection by COVID Index	-70	22	31	16	6057
AST	Not hospitalized	Reinfection by COVID Index	-63	22	30	16	6008
AST	Not hospitalized	Reinfection by COVID Index	-56	22	31	16	6143
AST	Not hospitalized	Reinfection by COVID Index	-49	22	31	16	6227
AST	Not hospitalized	Reinfection by COVID Index	-42	22	31	16	6160
AST	Not hospitalized	Reinfection by COVID Index	-35	22	32	16	6261
AST	Not hospitalized	Reinfection by COVID Index	-28	22	31	16	6346
AST	Not hospitalized	Reinfection by COVID Index	-21	22	31	16	6402
AST	Not hospitalized	Reinfection by COVID Index	-14	22	31	16	6347
AST	Not hospitalized	Reinfection by COVID Index	-7	23	33	17	6442
AST	Not hospitalized	Reinfection by COVID Index	0	27	40	19	24594
AST	Not hospitalized	Reinfection by COVID Index	7	29	44	20	16475
AST	Not hospitalized	Reinfection by COVID Index	14	24	38	18	10981
AST	Not hospitalized	Reinfection by COVID Index	21	23	36	17	9427
AST	Not hospitalized	Reinfection by COVID Index	28	23	34	17	8763
AST	Not hospitalized	Reinfection by COVID Index	35	23	33	17	8409
AST	Not hospitalized	Reinfection by COVID Index	42	23	33	17	8100
AST	Not hospitalized	Reinfection by COVID Index	49	22	33	17	8159
AST	Not hospitalized	Reinfection by COVID Index	56	22.5	33	17	8005
AST	Not hospitalized	Reinfection by COVID Index	63	23	35	17	8805
AST	Not hospitalized	Reinfection by COVID Index	70	23	34	17	8940
AST	Not hospitalized	Reinfection by COVID Index	77	23	34	17	8860
AST	Not hospitalized	Reinfection by COVID Index	84	23	34	17	8668
AST	Not hospitalized	Reinfection by COVID Index	91	22	33	17	8692
AST	Not hospitalized	Reinfection by COVID Index	98	23	33	17	8296
AST	Not hospitalized	Reinfection by COVID Index	105	22	33	17	8192
AST	Not hospitalized	Reinfection by COVID Index	112	22	33	16.5	8151
AST	Not hospitalized	Reinfection by COVID Index	119	22	33	17	8104
AST	Not hospitalized	Reinfection by COVID Index	126	22	32	16	7908
AST	Not hospitalized	Reinfection by COVID Index	133	22	32	16	7573
AST	Not hospitalized	Reinfection by COVID Index	140	22	33	17	7506
AST	Not hospitalized	Reinfection by COVID Index	147	22	32	16.125	7514
AST	Not hospitalized	Reinfection by COVID Index	154	22	32	16	7440
AST	Not hospitalized	Reinfection by COVID Index	161	22	31	16	7254
AST	Not hospitalized	Reinfection by COVID Index	168	22	32	16	7162
AST	Not hospitalized	Reinfection by COVID Index	175	22	32	16	7089
AST	Not hospitalized	Reinfection by Reinfection Date	-98	22	32	17	7381
AST	Not hospitalized	Reinfection by Reinfection Date	-91	22	33	17	7418
AST	Not hospitalized	Reinfection by Reinfection Date	-84	22	33	17	7477
AST	Not hospitalized	Reinfection by Reinfection Date	-77	23	34	17	7665
AST	Not hospitalized	Reinfection by Reinfection Date	-70	23	34	17	8310
AST	Not hospitalized	Reinfection by Reinfection Date	-63	24	36	17	8441
AST	Not hospitalized	Reinfection by Reinfection Date	-56	23	36	17	8175
AST	Not hospitalized	Reinfection by Reinfection Date	-49	23	35	17	7805
AST	Not hospitalized	Reinfection by Reinfection Date	-42	23	35	17	7599
AST	Not hospitalized	Reinfection by Reinfection Date	-35	23	35	17	7472
AST	Not hospitalized	Reinfection by Reinfection Date	-28	23	34	17	7410
AST	Not hospitalized	Reinfection by Reinfection Date	-21	23	34	17	7514
AST	Not hospitalized	Reinfection by Reinfection Date	-14	22	34	17	7650
AST	Not hospitalized	Reinfection by Reinfection Date	-7	23	37	17	8705
AST	Not hospitalized	Reinfection by Reinfection Date	0	24	36	18	25546
AST	Not hospitalized	Reinfection by Reinfection Date	7	24	38.375	17	9782
AST	Not hospitalized	Reinfection by Reinfection Date	14	23	34	17	8198
AST	Not hospitalized	Reinfection by Reinfection Date	21	22	33	17	8002
AST	Not hospitalized	Reinfection by Reinfection Date	28	22	32	16	7731
AST	Not hospitalized	Reinfection by Reinfection Date	35	22	31	16	7222
AST	Not hospitalized	Reinfection by Reinfection Date	42	22	31	16	6822
AST	Not hospitalized	Reinfection by Reinfection Date	49	22	31	16	6510
AST	Not hospitalized	Reinfection by Reinfection Date	56	22	31	16	6308
AST	Not hospitalized	Reinfection by Reinfection Date	63	22	31	16	6088
AST	Not hospitalized	Reinfection by Reinfection Date	70	22	31	16	6046
AST	Not hospitalized	Reinfection by Reinfection Date	77	22	32	16.5	5935
AST	Not hospitalized	Reinfection by Reinfection Date	84	22	31	16	5704
AST	Not hospitalized	Reinfection by Reinfection Date	91	22	31	16	5577
AST	Not hospitalized	Reinfection by Reinfection Date	98	22	31	16.5	5511
AST	Not hospitalized	Reinfection by Reinfection Date	105	22	31	17	5437
AST	Not hospitalized	Reinfection by Reinfection Date	112	22	31	16	5340
AST	Not hospitalized	Reinfection by Reinfection Date	119	22	31	17	5212
AST	Not hospitalized	Reinfection by Reinfection Date	126	22	30	17	4926
AST	Not hospitalized	Reinfection by Reinfection Date	133	21	30	16	4867
AST	Not hospitalized	Reinfection by Reinfection Date	140	22	31	17	4899
AST	Not hospitalized	Reinfection by Reinfection Date	147	21	30	16	4712
AST	Not hospitalized	Reinfection by Reinfection Date	154	22	31	17	4667
AST	Not hospitalized	Reinfection by Reinfection Date	161	22	30	16	4610
AST	Not hospitalized	Reinfection by Reinfection Date	168	22	30	16	4298
AST	Not hospitalized	Reinfection by Reinfection Date	175	22	31	17	4189
Albumin	Hospitalized	No Reinfection	-98	3.6	4.1	3.1	12494
Albumin	Hospitalized	No Reinfection	-91	3.6	4	3.1	12805
Albumin	Hospitalized	No Reinfection	-84	3.6	4	3.1	13000
Albumin	Hospitalized	No Reinfection	-77	3.6	4	3.1	13491
Albumin	Hospitalized	No Reinfection	-70	3.6	4	3	13958
Albumin	Hospitalized	No Reinfection	-63	3.6	4	3	14058
Albumin	Hospitalized	No Reinfection	-56	3.6	4	3	14263
Albumin	Hospitalized	No Reinfection	-49	3.6	4	3	14702
Albumin	Hospitalized	No Reinfection	-42	3.6	4	3	14925
Albumin	Hospitalized	No Reinfection	-35	3.6	4	3	15101
Albumin	Hospitalized	No Reinfection	-28	3.6	4	3	15613
Albumin	Hospitalized	No Reinfection	-21	3.5	4	3	15990
Albumin	Hospitalized	No Reinfection	-14	3.6	4	3	15832
Albumin	Hospitalized	No Reinfection	-7	3.6	4	3.1	13760
Albumin	Hospitalized	No Reinfection	0	3.4	3.8	3	285478
Albumin	Hospitalized	No Reinfection	7	3.1	3.45	2.7	240769
Albumin	Hospitalized	No Reinfection	14	3	3.3	2.595	106887
Albumin	Hospitalized	No Reinfection	21	2.9	3.4	2.5	55464
Albumin	Hospitalized	No Reinfection	28	3	3.5	2.5	39257
Albumin	Hospitalized	No Reinfection	35	3.1	3.7	2.5	30573
Albumin	Hospitalized	No Reinfection	42	3.2	3.7	2.6	25499
Albumin	Hospitalized	No Reinfection	49	3.3	3.8	2.7	22523
Albumin	Hospitalized	No Reinfection	56	3.3	3.9	2.8	20083
Albumin	Hospitalized	No Reinfection	63	3.4	3.9	2.8	18156
Albumin	Hospitalized	No Reinfection	70	3.4	4	2.9	17062
Albumin	Hospitalized	No Reinfection	77	3.5	4	2.9	16104
Albumin	Hospitalized	No Reinfection	84	3.5	4	2.9	15464
Albumin	Hospitalized	No Reinfection	91	3.5	4	2.9	15153
Albumin	Hospitalized	No Reinfection	98	3.5	4	2.9	14367
Albumin	Hospitalized	No Reinfection	105	3.5	4	2.9	14047
Albumin	Hospitalized	No Reinfection	112	3.6	4	3	13766
Albumin	Hospitalized	No Reinfection	119	3.6	4	3	13381
Albumin	Hospitalized	No Reinfection	126	3.6	4	3	13066
Albumin	Hospitalized	No Reinfection	133	3.6	4	3	12731
Albumin	Hospitalized	No Reinfection	140	3.6	4	3	12203
Albumin	Hospitalized	No Reinfection	147	3.6	4.1	3	11846
Albumin	Hospitalized	No Reinfection	154	3.6	4.1	3	11303
Albumin	Hospitalized	No Reinfection	161	3.6	4.1	3	11377
Albumin	Hospitalized	No Reinfection	168	3.6	4.06	3	11159
Albumin	Hospitalized	No Reinfection	175	3.6	4.1	3	10797
Albumin	Hospitalized	Reinfection by COVID Index	-98	3.6	4.1	3.15	1455
Albumin	Hospitalized	Reinfection by COVID Index	-91	3.6	4	3	1558
Albumin	Hospitalized	Reinfection by COVID Index	-84	3.6	4	3.1	1663
Albumin	Hospitalized	Reinfection by COVID Index	-77	3.6	4	3.1	1633
Albumin	Hospitalized	Reinfection by COVID Index	-70	3.6	4	3.1	1528
Albumin	Hospitalized	Reinfection by COVID Index	-63	3.6	4	3.1	1651
Albumin	Hospitalized	Reinfection by COVID Index	-56	3.7	4	3.1	1629
Albumin	Hospitalized	Reinfection by COVID Index	-49	3.6	4	3.1	1658
Albumin	Hospitalized	Reinfection by COVID Index	-42	3.5	4	3	1697
Albumin	Hospitalized	Reinfection by COVID Index	-35	3.55	4	3	1733
Albumin	Hospitalized	Reinfection by COVID Index	-28	3.5	4	3	1787
Albumin	Hospitalized	Reinfection by COVID Index	-21	3.6	4	3	1792
Albumin	Hospitalized	Reinfection by COVID Index	-14	3.6	4	3.1	1707
Albumin	Hospitalized	Reinfection by COVID Index	-7	3.6	4	3.2	1476
Albumin	Hospitalized	Reinfection by COVID Index	0	3.4	3.8	3	20268
Albumin	Hospitalized	Reinfection by COVID Index	7	3.2	3.5	2.8	20523
Albumin	Hospitalized	Reinfection by COVID Index	14	3	3.4	2.6	10080
Albumin	Hospitalized	Reinfection by COVID Index	21	3	3.5	2.5	5542
Albumin	Hospitalized	Reinfection by COVID Index	28	3.1	3.6	2.6	4246
Albumin	Hospitalized	Reinfection by COVID Index	35	3.1	3.7	2.6	3619
Albumin	Hospitalized	Reinfection by COVID Index	42	3.2	3.8	2.6	3161
Albumin	Hospitalized	Reinfection by COVID Index	49	3.3	3.8	2.7	2893
Albumin	Hospitalized	Reinfection by COVID Index	56	3.3	3.9	2.7	2601
Albumin	Hospitalized	Reinfection by COVID Index	63	3.3	3.8	2.7	2984
Albumin	Hospitalized	Reinfection by COVID Index	70	3.3	3.8	2.7	2930
Albumin	Hospitalized	Reinfection by COVID Index	77	3.3	3.8	2.7	2939
Albumin	Hospitalized	Reinfection by COVID Index	84	3.3	3.9	2.7	2908
Albumin	Hospitalized	Reinfection by COVID Index	91	3.4	3.85	2.8	2703
Albumin	Hospitalized	Reinfection by COVID Index	98	3.4	3.9	2.8	2491
Albumin	Hospitalized	Reinfection by COVID Index	105	3.4	3.9	2.8	2571
Albumin	Hospitalized	Reinfection by COVID Index	112	3.4	3.9	2.8	2408
Albumin	Hospitalized	Reinfection by COVID Index	119	3.4	3.9	2.8	2388
Albumin	Hospitalized	Reinfection by COVID Index	126	3.4	3.9	2.9	2418
Albumin	Hospitalized	Reinfection by COVID Index	133	3.4	3.9	2.9	2270
Albumin	Hospitalized	Reinfection by COVID Index	140	3.4	3.9	2.8	2340
Albumin	Hospitalized	Reinfection by COVID Index	147	3.4	4	2.84167	2147
Albumin	Hospitalized	Reinfection by COVID Index	154	3.4875	3.9	2.9	2190
Albumin	Hospitalized	Reinfection by COVID Index	161	3.5	4	3	2215
Albumin	Hospitalized	Reinfection by COVID Index	168	3.5	4	2.9	2032
Albumin	Hospitalized	Reinfection by COVID Index	175	3.5	4	2.9	2025
Albumin	Hospitalized	Reinfection by Reinfection Date	-98	3.4	3.9	2.9	3063
Albumin	Hospitalized	Reinfection by Reinfection Date	-91	3.4	3.9	2.8	3198
Albumin	Hospitalized	Reinfection by Reinfection Date	-84	3.4	3.9	2.9	3226
Albumin	Hospitalized	Reinfection by Reinfection Date	-77	3.4	3.9	2.8	3195
Albumin	Hospitalized	Reinfection by Reinfection Date	-70	3.4	3.9	2.8	3520
Albumin	Hospitalized	Reinfection by Reinfection Date	-63	3.3	3.8	2.8	3799
Albumin	Hospitalized	Reinfection by Reinfection Date	-56	3.3	3.8	2.8	3567
Albumin	Hospitalized	Reinfection by Reinfection Date	-49	3.3	3.85	2.8	3167
Albumin	Hospitalized	Reinfection by Reinfection Date	-42	3.4	3.9	2.8	3137
Albumin	Hospitalized	Reinfection by Reinfection Date	-35	3.4	3.9	2.8	3087
Albumin	Hospitalized	Reinfection by Reinfection Date	-28	3.4	3.9	2.8	3130
Albumin	Hospitalized	Reinfection by Reinfection Date	-21	3.4	3.9	2.85	3189
Albumin	Hospitalized	Reinfection by Reinfection Date	-14	3.4	3.9	2.9	3045
Albumin	Hospitalized	Reinfection by Reinfection Date	-7	3.4	3.9	2.9	2714
Albumin	Hospitalized	Reinfection by Reinfection Date	0	3.4	3.8	3	25047
Albumin	Hospitalized	Reinfection by Reinfection Date	7	3.1	3.5	2.7	14462
Albumin	Hospitalized	Reinfection by Reinfection Date	14	3.1	3.55	2.6	7861
Albumin	Hospitalized	Reinfection by Reinfection Date	21	3.1	3.6	2.6	5407
Albumin	Hospitalized	Reinfection by Reinfection Date	28	3.2	3.7	2.6	4446
Albumin	Hospitalized	Reinfection by Reinfection Date	35	3.3	3.8	2.7	3720
Albumin	Hospitalized	Reinfection by Reinfection Date	42	3.3	3.8	2.7	3223
Albumin	Hospitalized	Reinfection by Reinfection Date	49	3.4	3.9	2.8	3007
Albumin	Hospitalized	Reinfection by Reinfection Date	56	3.4	3.9	2.8	2790
Albumin	Hospitalized	Reinfection by Reinfection Date	63	3.5	3.9	2.9	2650
Albumin	Hospitalized	Reinfection by Reinfection Date	70	3.5	3.9	2.9	2523
Albumin	Hospitalized	Reinfection by Reinfection Date	77	3.5	4	2.925	2436
Albumin	Hospitalized	Reinfection by Reinfection Date	84	3.4	3.9	2.9	2248
Albumin	Hospitalized	Reinfection by Reinfection Date	91	3.5	3.9	2.9	2285
Albumin	Hospitalized	Reinfection by Reinfection Date	98	3.5	4	2.9	2208
Albumin	Hospitalized	Reinfection by Reinfection Date	105	3.5	3.9	2.95	2143
Albumin	Hospitalized	Reinfection by Reinfection Date	112	3.5	4	2.9	2075
Albumin	Hospitalized	Reinfection by Reinfection Date	119	3.5	4	2.9	2118
Albumin	Hospitalized	Reinfection by Reinfection Date	126	3.5	4	2.9	2019
Albumin	Hospitalized	Reinfection by Reinfection Date	133	3.5	4	3	1905
Albumin	Hospitalized	Reinfection by Reinfection Date	140	3.5	4	3	1778
Albumin	Hospitalized	Reinfection by Reinfection Date	147	3.6	4	3	1886
Albumin	Hospitalized	Reinfection by Reinfection Date	154	3.5	4	3	1854
Albumin	Hospitalized	Reinfection by Reinfection Date	161	3.6	4	3.1	1684
Albumin	Hospitalized	Reinfection by Reinfection Date	168	3.6	4	3	1564
Albumin	Hospitalized	Reinfection by Reinfection Date	175	3.6	4.1	3	1400
Albumin	Not hospitalized	No Reinfection	-98	4	4.3	3.6	66950
Albumin	Not hospitalized	No Reinfection	-91	4	4.3	3.6	68441
Albumin	Not hospitalized	No Reinfection	-84	4	4.3	3.6	68271
Albumin	Not hospitalized	No Reinfection	-77	4	4.3	3.5775	67988
Albumin	Not hospitalized	No Reinfection	-70	4	4.3	3.6	69432
Albumin	Not hospitalized	No Reinfection	-63	4	4.3	3.5	70191
Albumin	Not hospitalized	No Reinfection	-56	4	4.3	3.5	70843
Albumin	Not hospitalized	No Reinfection	-49	4	4.3	3.5	70608
Albumin	Not hospitalized	No Reinfection	-42	4	4.3	3.5	71641
Albumin	Not hospitalized	No Reinfection	-35	4	4.3	3.5	72041
Albumin	Not hospitalized	No Reinfection	-28	4	4.3	3.5	73819
Albumin	Not hospitalized	No Reinfection	-21	4	4.3	3.4	74449
Albumin	Not hospitalized	No Reinfection	-14	4	4.3	3.4	75846
Albumin	Not hospitalized	No Reinfection	-7	3.9	4.3	3.3	79305
Albumin	Not hospitalized	No Reinfection	0	3.7	4.1	3.2	352321
Albumin	Not hospitalized	No Reinfection	7	3.3	3.8	2.8	196988
Albumin	Not hospitalized	No Reinfection	14	3.4	4	2.8	132345
Albumin	Not hospitalized	No Reinfection	21	3.6	4.1	3	111680
Albumin	Not hospitalized	No Reinfection	28	3.8	4.2	3.1	99671
Albumin	Not hospitalized	No Reinfection	35	3.8	4.2	3.2	91071
Albumin	Not hospitalized	No Reinfection	42	3.9	4.3	3.3	85220
Albumin	Not hospitalized	No Reinfection	49	3.9	4.3	3.3	81580
Albumin	Not hospitalized	No Reinfection	56	3.9	4.3	3.4	79160
Albumin	Not hospitalized	No Reinfection	63	4	4.3	3.4	77587
Albumin	Not hospitalized	No Reinfection	70	4	4.3	3.4	75614
Albumin	Not hospitalized	No Reinfection	77	4	4.3	3.5	74219
Albumin	Not hospitalized	No Reinfection	84	4	4.3	3.5	73274
Albumin	Not hospitalized	No Reinfection	91	4	4.3	3.5	71451
Albumin	Not hospitalized	No Reinfection	98	4	4.3	3.5	70057
Albumin	Not hospitalized	No Reinfection	105	4	4.3	3.5	69846
Albumin	Not hospitalized	No Reinfection	112	4	4.3	3.5	69249
Albumin	Not hospitalized	No Reinfection	119	4	4.3	3.5	67755
Albumin	Not hospitalized	No Reinfection	126	4	4.3	3.5	66514
Albumin	Not hospitalized	No Reinfection	133	4	4.3	3.5	66312
Albumin	Not hospitalized	No Reinfection	140	4	4.3	3.5	65550
Albumin	Not hospitalized	No Reinfection	147	4	4.3	3.6	63800
Albumin	Not hospitalized	No Reinfection	154	4	4.3	3.55	64210
Albumin	Not hospitalized	No Reinfection	161	4	4.3	3.6	62813
Albumin	Not hospitalized	No Reinfection	168	4	4.3	3.6	62348
Albumin	Not hospitalized	No Reinfection	175	4	4.3	3.6	60578
Albumin	Not hospitalized	Reinfection by COVID Index	-98	3.9	4.3	3.4	6009
Albumin	Not hospitalized	Reinfection by COVID Index	-91	3.9	4.3	3.4	6085
Albumin	Not hospitalized	Reinfection by COVID Index	-84	3.9	4.3	3.4	6125
Albumin	Not hospitalized	Reinfection by COVID Index	-77	3.9	4.3	3.4	6131
Albumin	Not hospitalized	Reinfection by COVID Index	-70	3.9	4.3	3.4	6360
Albumin	Not hospitalized	Reinfection by COVID Index	-63	3.9	4.3	3.4	6386
Albumin	Not hospitalized	Reinfection by COVID Index	-56	3.9	4.3	3.4	6500
Albumin	Not hospitalized	Reinfection by COVID Index	-49	3.9	4.3	3.4	6539
Albumin	Not hospitalized	Reinfection by COVID Index	-42	3.9	4.2	3.35	6472
Albumin	Not hospitalized	Reinfection by COVID Index	-35	3.9	4.3	3.3	6669
Albumin	Not hospitalized	Reinfection by COVID Index	-28	3.9	4.2	3.3	6717
Albumin	Not hospitalized	Reinfection by COVID Index	-21	3.9	4.2	3.3	6785
Albumin	Not hospitalized	Reinfection by COVID Index	-14	3.9	4.3	3.3	6768
Albumin	Not hospitalized	Reinfection by COVID Index	-7	3.8	4.2	3.3	6962
Albumin	Not hospitalized	Reinfection by COVID Index	0	3.7	4.1	3.2	25874
Albumin	Not hospitalized	Reinfection by COVID Index	7	3.4	3.9	2.9	17477
Albumin	Not hospitalized	Reinfection by COVID Index	14	3.4	4	2.9	11872
Albumin	Not hospitalized	Reinfection by COVID Index	21	3.6	4.1	2.9	10144
Albumin	Not hospitalized	Reinfection by COVID Index	28	3.7	4.1	3	9482
Albumin	Not hospitalized	Reinfection by COVID Index	35	3.7	4.2	3	9112
Albumin	Not hospitalized	Reinfection by COVID Index	42	3.7	4.2	3	8724
Albumin	Not hospitalized	Reinfection by COVID Index	49	3.7	4.2	3.1	8697
Albumin	Not hospitalized	Reinfection by COVID Index	56	3.7	4.2	3.1	8612
Albumin	Not hospitalized	Reinfection by COVID Index	63	3.7	4.2	3.1	9331
Albumin	Not hospitalized	Reinfection by COVID Index	70	3.7	4.1	3.05	9442
Albumin	Not hospitalized	Reinfection by COVID Index	77	3.7	4.1	3.1	9389
Albumin	Not hospitalized	Reinfection by COVID Index	84	3.7	4.2	3	9292
Albumin	Not hospitalized	Reinfection by COVID Index	91	3.7	4.2	3.1	9163
Albumin	Not hospitalized	Reinfection by COVID Index	98	3.7	4.2	3.1	8852
Albumin	Not hospitalized	Reinfection by COVID Index	105	3.7	4.2	3.1	8795
Albumin	Not hospitalized	Reinfection by COVID Index	112	3.7	4.2	3.1	8772
Albumin	Not hospitalized	Reinfection by COVID Index	119	3.7	4.2	3.1	8759
Albumin	Not hospitalized	Reinfection by COVID Index	126	3.8	4.2	3.1	8471
Albumin	Not hospitalized	Reinfection by COVID Index	133	3.8	4.2	3.2	8186
Albumin	Not hospitalized	Reinfection by COVID Index	140	3.8	4.2	3.2	8106
Albumin	Not hospitalized	Reinfection by COVID Index	147	3.8	4.2	3.3	8068
Albumin	Not hospitalized	Reinfection by COVID Index	154	3.8	4.2	3.2	8022
Albumin	Not hospitalized	Reinfection by COVID Index	161	3.8	4.2	3.2	7779
Albumin	Not hospitalized	Reinfection by COVID Index	168	3.8	4.2	3.3	7605
Albumin	Not hospitalized	Reinfection by COVID Index	175	3.8	4.2	3.3	7589
Albumin	Not hospitalized	Reinfection by Reinfection Date	-98	3.8	4.2	3.2	7885
Albumin	Not hospitalized	Reinfection by Reinfection Date	-91	3.8	4.2	3.2	7858
Albumin	Not hospitalized	Reinfection by Reinfection Date	-84	3.8	4.2	3.2	8022
Albumin	Not hospitalized	Reinfection by Reinfection Date	-77	3.8	4.2	3.15	8249
Albumin	Not hospitalized	Reinfection by Reinfection Date	-70	3.7	4.2	3.1	8936
Albumin	Not hospitalized	Reinfection by Reinfection Date	-63	3.7	4.2	3	9064
Albumin	Not hospitalized	Reinfection by Reinfection Date	-56	3.7	4.1	3	8914
Albumin	Not hospitalized	Reinfection by Reinfection Date	-49	3.7	4.2	3	8511
Albumin	Not hospitalized	Reinfection by Reinfection Date	-42	3.7	4.2	3.1	8293
Albumin	Not hospitalized	Reinfection by Reinfection Date	-35	3.7	4.2	3	8090
Albumin	Not hospitalized	Reinfection by Reinfection Date	-28	3.7	4.2	3	8020
Albumin	Not hospitalized	Reinfection by Reinfection Date	-21	3.7	4.2	3	8156
Albumin	Not hospitalized	Reinfection by Reinfection Date	-14	3.6	4.2	2.9	8404
Albumin	Not hospitalized	Reinfection by Reinfection Date	-7	3.5	4.1	2.8	9658
Albumin	Not hospitalized	Reinfection by Reinfection Date	0	3.7	4.1	3.1	27087
Albumin	Not hospitalized	Reinfection by Reinfection Date	7	3.3	3.9	2.7	10842
Albumin	Not hospitalized	Reinfection by Reinfection Date	14	3.6	4.1	2.9	8927
Albumin	Not hospitalized	Reinfection by Reinfection Date	21	3.7	4.2	3	8658
Albumin	Not hospitalized	Reinfection by Reinfection Date	28	3.7	4.2	3	8362
Albumin	Not hospitalized	Reinfection by Reinfection Date	35	3.7	4.2	3.1	7892
Albumin	Not hospitalized	Reinfection by Reinfection Date	42	3.8	4.2	3.2	7405
Albumin	Not hospitalized	Reinfection by Reinfection Date	49	3.8	4.3	3.2	7112
Albumin	Not hospitalized	Reinfection by Reinfection Date	56	3.9	4.3	3.3	6815
Albumin	Not hospitalized	Reinfection by Reinfection Date	63	3.9	4.3	3.3	6526
Albumin	Not hospitalized	Reinfection by Reinfection Date	70	3.9	4.3	3.3	6505
Albumin	Not hospitalized	Reinfection by Reinfection Date	77	3.9	4.3	3.3	6436
Albumin	Not hospitalized	Reinfection by Reinfection Date	84	3.9	4.3	3.3	6064
Albumin	Not hospitalized	Reinfection by Reinfection Date	91	3.9	4.3	3.3	6039
Albumin	Not hospitalized	Reinfection by Reinfection Date	98	3.9	4.3	3.3	5824
Albumin	Not hospitalized	Reinfection by Reinfection Date	105	3.9	4.3	3.4	5781
Albumin	Not hospitalized	Reinfection by Reinfection Date	112	3.9	4.3	3.4	5708
Albumin	Not hospitalized	Reinfection by Reinfection Date	119	3.9	4.3	3.3	5531
Albumin	Not hospitalized	Reinfection by Reinfection Date	126	3.9	4.3	3.4	5344
Albumin	Not hospitalized	Reinfection by Reinfection Date	133	3.9	4.3	3.4	5233
Albumin	Not hospitalized	Reinfection by Reinfection Date	140	3.9	4.3	3.4	5211
Albumin	Not hospitalized	Reinfection by Reinfection Date	147	3.9	4.3	3.4	5060
Albumin	Not hospitalized	Reinfection by Reinfection Date	154	3.9	4.3	3.4	5060
Albumin	Not hospitalized	Reinfection by Reinfection Date	161	3.9	4.3	3.4	5003
Albumin	Not hospitalized	Reinfection by Reinfection Date	168	3.9	4.3	3.4	4661
Albumin	Not hospitalized	Reinfection by Reinfection Date	175	3.9	4.3	3.4	4592
CRP	Hospitalized	No Reinfection	-98	19.6	62.7	6.15	791
CRP	Hospitalized	No Reinfection	-91	19.4	60.895	6	767
CRP	Hospitalized	No Reinfection	-84	17	65.3	6	791
CRP	Hospitalized	No Reinfection	-77	20	69.5925	6	896
CRP	Hospitalized	No Reinfection	-70	21	70	6	919
CRP	Hospitalized	No Reinfection	-63	19.1	70.45	5.5	951
CRP	Hospitalized	No Reinfection	-56	22	66	6.4	908
CRP	Hospitalized	No Reinfection	-49	25.1	72.2	7	991
CRP	Hospitalized	No Reinfection	-42	19.85	61.87	7.225	898
CRP	Hospitalized	No Reinfection	-35	23.7	78.9	6.6	1025
CRP	Hospitalized	No Reinfection	-28	25	79.5	7.7	1098
CRP	Hospitalized	No Reinfection	-21	27.5	86.5	8	1088
CRP	Hospitalized	No Reinfection	-14	24.15	72	7.325	1014
CRP	Hospitalized	No Reinfection	-7	21	72.35	7.1	924
CRP	Hospitalized	No Reinfection	0	51.5	107.3	19.6	98700
CRP	Hospitalized	No Reinfection	7	40	87.9	15	75700
CRP	Hospitalized	No Reinfection	14	35.2	87.9	11.7	27689
CRP	Hospitalized	No Reinfection	21	40	100	11.1	10340
CRP	Hospitalized	No Reinfection	28	39	96.95	11.75	5531
CRP	Hospitalized	No Reinfection	35	36.9	94.5	10	3465
CRP	Hospitalized	No Reinfection	42	31	82.1675	9.7	2506
CRP	Hospitalized	No Reinfection	49	30.2	84.2	8.4	1907
CRP	Hospitalized	No Reinfection	56	26	75.6	7.7	1570
CRP	Hospitalized	No Reinfection	63	23.1	67.6	6.5	1305
CRP	Hospitalized	No Reinfection	70	24	73	6.075	1204
CRP	Hospitalized	No Reinfection	77	22	71.7	6.8	1099
CRP	Hospitalized	No Reinfection	84	19.3	69	6	997
CRP	Hospitalized	No Reinfection	91	22.5	69.2	6.39	1027
CRP	Hospitalized	No Reinfection	98	18.5	64.9	5.78	963
CRP	Hospitalized	No Reinfection	105	20.265	67.675	6.1	918
CRP	Hospitalized	No Reinfection	112	22	70.8	6	871
CRP	Hospitalized	No Reinfection	119	22.9	70.6	6.96	897
CRP	Hospitalized	No Reinfection	126	19.9	65.9	6	829
CRP	Hospitalized	No Reinfection	133	25.1	80.9	7.05	847
CRP	Hospitalized	No Reinfection	140	19	60.4	5.2	781
CRP	Hospitalized	No Reinfection	147	17.88	64.25	6.905	724
CRP	Hospitalized	No Reinfection	154	17	54.225	5	688
CRP	Hospitalized	No Reinfection	161	17.2	57.7	5.8	737
CRP	Hospitalized	No Reinfection	168	23	68.4	5.6	742
CRP	Hospitalized	No Reinfection	175	19.95	59.75	6.125	710
CRP	Hospitalized	Reinfection by COVID Index	-98	21.25	64.025	6.075	128
CRP	Hospitalized	Reinfection by COVID Index	-91	18.65	37.405	6.775	118
CRP	Hospitalized	Reinfection by COVID Index	-84	20.05	83.325	8.225	128
CRP	Hospitalized	Reinfection by COVID Index	-77	16.7	60.325	6	136
CRP	Hospitalized	Reinfection by COVID Index	-70	16.25	52.85	4.5675	108
CRP	Hospitalized	Reinfection by COVID Index	-63	27.95	103.225	8.175	98
CRP	Hospitalized	Reinfection by COVID Index	-56	20	56	5.2	89
CRP	Hospitalized	Reinfection by COVID Index	-49	29.3	74.3	7.85	96
CRP	Hospitalized	Reinfection by COVID Index	-42	31.8	79	7.1	125
CRP	Hospitalized	Reinfection by COVID Index	-35	21.9	80	8.55	110
CRP	Hospitalized	Reinfection by COVID Index	-28	21.1	90.6	6.6	133
CRP	Hospitalized	Reinfection by COVID Index	-21	21.3	49.6	9.7	109
CRP	Hospitalized	Reinfection by COVID Index	-14	15.6	79.65	6.0225	114
CRP	Hospitalized	Reinfection by COVID Index	-7	17.5	42.725	5	82
CRP	Hospitalized	Reinfection by COVID Index	0	44.3	93.1	16.7	6967
CRP	Hospitalized	Reinfection by COVID Index	7	39.6	89.3	15	6491
CRP	Hospitalized	Reinfection by COVID Index	14	34	81	12.4	2643
CRP	Hospitalized	Reinfection by COVID Index	21	36.5	84.075	10.5	1062
CRP	Hospitalized	Reinfection by COVID Index	28	37.1	94	10.4675	628
CRP	Hospitalized	Reinfection by COVID Index	35	40	101.85	11.975	476
CRP	Hospitalized	Reinfection by COVID Index	42	39.5	89.175	14	388
CRP	Hospitalized	Reinfection by COVID Index	49	25	81.62	9.55	323
CRP	Hospitalized	Reinfection by COVID Index	56	25.7	57.15	9.95	227
CRP	Hospitalized	Reinfection by COVID Index	63	35.1	92.8	9	269
CRP	Hospitalized	Reinfection by COVID Index	70	26.35	81.725	8.65	312
CRP	Hospitalized	Reinfection by COVID Index	77	33	116.65	8.1	303
CRP	Hospitalized	Reinfection by COVID Index	84	59.55	122.075	14.475	292
CRP	Hospitalized	Reinfection by COVID Index	91	34	108.5	9.85	271
CRP	Hospitalized	Reinfection by COVID Index	98	36.8	101.4	8	261
CRP	Hospitalized	Reinfection by COVID Index	105	27.5	94	8.07	278
CRP	Hospitalized	Reinfection by COVID Index	112	25.9	71	7.15	239
CRP	Hospitalized	Reinfection by COVID Index	119	26.4	50.7	9.7	193
CRP	Hospitalized	Reinfection by COVID Index	126	19.95	50.6425	7.375	220
CRP	Hospitalized	Reinfection by COVID Index	133	27.5	74.9725	8.35	178
CRP	Hospitalized	Reinfection by COVID Index	140	34	73	12	169
CRP	Hospitalized	Reinfection by COVID Index	147	29.24	68.25	9.47	152
CRP	Hospitalized	Reinfection by COVID Index	154	17.9	53.875	5.5	178
CRP	Hospitalized	Reinfection by COVID Index	161	32	86.6875	8	163
CRP	Hospitalized	Reinfection by COVID Index	168	25.3	87.125	8	224
CRP	Hospitalized	Reinfection by COVID Index	175	19.8	67	6.4	208
CRP	Hospitalized	Reinfection by Reinfection Date	-98	27.8	69	9.325	374
CRP	Hospitalized	Reinfection by Reinfection Date	-91	32.2	79	10	390
CRP	Hospitalized	Reinfection by Reinfection Date	-84	27.5	73.5	10.1	427
CRP	Hospitalized	Reinfection by Reinfection Date	-77	36.5	86.225	9.025	406
CRP	Hospitalized	Reinfection by Reinfection Date	-70	44.5	85.7	14	517
CRP	Hospitalized	Reinfection by Reinfection Date	-63	41.6	96.05	11.775	639
CRP	Hospitalized	Reinfection by Reinfection Date	-56	31.7	84.75	11.225	486
CRP	Hospitalized	Reinfection by Reinfection Date	-49	45.2	94.3	10.3	339
CRP	Hospitalized	Reinfection by Reinfection Date	-42	31.3	76	8.525	316
CRP	Hospitalized	Reinfection by Reinfection Date	-35	29.815	77.975	8.725	278
CRP	Hospitalized	Reinfection by Reinfection Date	-28	25.2	72.1	8	296
CRP	Hospitalized	Reinfection by Reinfection Date	-21	33	81.25	13.05	279
CRP	Hospitalized	Reinfection by Reinfection Date	-14	25.95	69.375	8.925	246
CRP	Hospitalized	Reinfection by Reinfection Date	-7	36	79.55	10.45	183
CRP	Hospitalized	Reinfection by Reinfection Date	0	41.2	98	14.65	6119
CRP	Hospitalized	Reinfection by Reinfection Date	7	33	79.1	13	2789
CRP	Hospitalized	Reinfection by Reinfection Date	14	36.6	101.82	11.8	1083
CRP	Hospitalized	Reinfection by Reinfection Date	21	37.8	101.75	11.005	558
CRP	Hospitalized	Reinfection by Reinfection Date	28	33	92.8	10.6	401
CRP	Hospitalized	Reinfection by Reinfection Date	35	32.4	96.8	7.15	331
CRP	Hospitalized	Reinfection by Reinfection Date	42	30.2	79.15	9.99	279
CRP	Hospitalized	Reinfection by Reinfection Date	49	24.5	85.85	6.75	259
CRP	Hospitalized	Reinfection by Reinfection Date	56	19.4	73.125	6	232
CRP	Hospitalized	Reinfection by Reinfection Date	63	12.2	37.55	5	195
CRP	Hospitalized	Reinfection by Reinfection Date	70	14.55	45.3075	5	146
CRP	Hospitalized	Reinfection by Reinfection Date	77	23.3	71.185	4.62	198
CRP	Hospitalized	Reinfection by Reinfection Date	84	25	91.6	8.1	185
CRP	Hospitalized	Reinfection by Reinfection Date	91	23.6	64.93	7.9	135
CRP	Hospitalized	Reinfection by Reinfection Date	98	35.85	83.625	7.9	144
CRP	Hospitalized	Reinfection by Reinfection Date	105	28.01	68.75	9.15	150
CRP	Hospitalized	Reinfection by Reinfection Date	112	35	88.75	10.4	187
CRP	Hospitalized	Reinfection by Reinfection Date	119	32.4	98.225	11.15	144
CRP	Hospitalized	Reinfection by Reinfection Date	126	18	56.5	5.7	143
CRP	Hospitalized	Reinfection by Reinfection Date	133	25	64	6	137
CRP	Hospitalized	Reinfection by Reinfection Date	140	19.35	51.2	7	148
CRP	Hospitalized	Reinfection by Reinfection Date	147	16.5	67.25	5.175	136
CRP	Hospitalized	Reinfection by Reinfection Date	154	28.4	93.75	6.95	139
CRP	Hospitalized	Reinfection by Reinfection Date	161	18.6	48.8	6.1	137
CRP	Hospitalized	Reinfection by Reinfection Date	168	17.7	63.725	7.85	138
CRP	Hospitalized	Reinfection by Reinfection Date	175	27.5	83.19	8.95	135
CRP	Not hospitalized	No Reinfection	-98	7.11	25.5	3	4379
CRP	Not hospitalized	No Reinfection	-91	7.1	26.85	3	4463
CRP	Not hospitalized	No Reinfection	-84	7	24.85	3	4439
CRP	Not hospitalized	No Reinfection	-77	7	24	3	4459
CRP	Not hospitalized	No Reinfection	-70	7.5	27	3	4582
CRP	Not hospitalized	No Reinfection	-63	7.8	30	3	4814
CRP	Not hospitalized	No Reinfection	-56	7.8	29	3	4636
CRP	Not hospitalized	No Reinfection	-49	7.7	30.375	3	4742
CRP	Not hospitalized	No Reinfection	-42	7	25.9125	3	4780
CRP	Not hospitalized	No Reinfection	-35	8	33.8	3	4813
CRP	Not hospitalized	No Reinfection	-28	8.4	36.5	3	5075
CRP	Not hospitalized	No Reinfection	-21	9.4	38.5	3.19475	5166
CRP	Not hospitalized	No Reinfection	-14	10.7	50.225	3.3	5742
CRP	Not hospitalized	No Reinfection	-7	15.9	70.7725	4	6832
CRP	Not hospitalized	No Reinfection	0	37.1	89.655	11	65276
CRP	Not hospitalized	No Reinfection	7	34.6	81.74	12	40469
CRP	Not hospitalized	No Reinfection	14	23.1	70.5	6.6	18271
CRP	Not hospitalized	No Reinfection	21	18.1	66.7	5	11961
CRP	Not hospitalized	No Reinfection	28	14	55	4	9300
CRP	Not hospitalized	No Reinfection	35	11.3	46	3.9	7631
CRP	Not hospitalized	No Reinfection	42	10	41.9	3.4	6673
CRP	Not hospitalized	No Reinfection	49	9	38.4	3	5964
CRP	Not hospitalized	No Reinfection	56	8.78	35.795	3	5630
CRP	Not hospitalized	No Reinfection	63	7.6	28.7	3	5189
CRP	Not hospitalized	No Reinfection	70	7.2	27.71	3	5072
CRP	Not hospitalized	No Reinfection	77	7	28.6	3	5058
CRP	Not hospitalized	No Reinfection	84	6.6	24.7	3	5015
CRP	Not hospitalized	No Reinfection	91	6.5	24.8	3	4955
CRP	Not hospitalized	No Reinfection	98	6.8	23.625	3	4748
CRP	Not hospitalized	No Reinfection	105	6.43	20.8	3	4533
CRP	Not hospitalized	No Reinfection	112	7	23.4	3	4599
CRP	Not hospitalized	No Reinfection	119	7.2	26	3	4579
CRP	Not hospitalized	No Reinfection	126	6.7	25.27	3	4525
CRP	Not hospitalized	No Reinfection	133	6.6	21	3	4329
CRP	Not hospitalized	No Reinfection	140	6.38	21	3	4205
CRP	Not hospitalized	No Reinfection	147	6.24	22	3	4133
CRP	Not hospitalized	No Reinfection	154	6.7	23.375	3	4282
CRP	Not hospitalized	No Reinfection	161	6.7	23	3	4099
CRP	Not hospitalized	No Reinfection	168	6.5	24	3	4145
CRP	Not hospitalized	No Reinfection	175	6.7	25.1	3	4148
CRP	Not hospitalized	Reinfection by COVID Index	-98	8.56	30.1	3.8	415
CRP	Not hospitalized	Reinfection by COVID Index	-91	10	30.3	3.7	359
CRP	Not hospitalized	Reinfection by COVID Index	-84	9.95	29.075	3.275	348
CRP	Not hospitalized	Reinfection by COVID Index	-77	8.9	30.4	3.7	377
CRP	Not hospitalized	Reinfection by COVID Index	-70	8	26.2	3	351
CRP	Not hospitalized	Reinfection by COVID Index	-63	12.28	46.7325	4	412
CRP	Not hospitalized	Reinfection by COVID Index	-56	9.57	32.125	4	408
CRP	Not hospitalized	Reinfection by COVID Index	-49	9.05	33	3	364
CRP	Not hospitalized	Reinfection by COVID Index	-42	11.4	45	3.885	404
CRP	Not hospitalized	Reinfection by COVID Index	-35	9.4	29.075	3.4	452
CRP	Not hospitalized	Reinfection by COVID Index	-28	9.1	30	3.5	395
CRP	Not hospitalized	Reinfection by COVID Index	-21	10	37.31	3	440
CRP	Not hospitalized	Reinfection by COVID Index	-14	14	57	5	469
CRP	Not hospitalized	Reinfection by COVID Index	-7	13.7	65	4	523
CRP	Not hospitalized	Reinfection by COVID Index	0	31.15	81.8825	9.8	4054
CRP	Not hospitalized	Reinfection by COVID Index	7	33.4	78.475	11.3	2834
CRP	Not hospitalized	Reinfection by COVID Index	14	23.2	68.85	6.4	1526
CRP	Not hospitalized	Reinfection by COVID Index	21	19.535	64.98	5.7	1022
CRP	Not hospitalized	Reinfection by COVID Index	28	17.4	70.735	4.425	915
CRP	Not hospitalized	Reinfection by COVID Index	35	17	56.65	5	810
CRP	Not hospitalized	Reinfection by COVID Index	42	17.95	63.605	5	734
CRP	Not hospitalized	Reinfection by COVID Index	49	17	64.625	5.425	710
CRP	Not hospitalized	Reinfection by COVID Index	56	19.52	70.4	5.266	659
CRP	Not hospitalized	Reinfection by COVID Index	63	21.5	69.4	5.2	745
CRP	Not hospitalized	Reinfection by COVID Index	70	20.4	68.8	5	799
CRP	Not hospitalized	Reinfection by COVID Index	77	20	67	5.2425	846
CRP	Not hospitalized	Reinfection by COVID Index	84	17	65.65	5.05	783
CRP	Not hospitalized	Reinfection by COVID Index	91	18	65.4	5.12	799
CRP	Not hospitalized	Reinfection by COVID Index	98	15.9	60.3	5	729
CRP	Not hospitalized	Reinfection by COVID Index	105	18.8	63.05	5.05	659
CRP	Not hospitalized	Reinfection by COVID Index	112	14.7	58.6	5	710
CRP	Not hospitalized	Reinfection by COVID Index	119	18.54	69	5	763
CRP	Not hospitalized	Reinfection by COVID Index	126	17	56.045	4.8	651
CRP	Not hospitalized	Reinfection by COVID Index	133	18	70.9875	5	588
CRP	Not hospitalized	Reinfection by COVID Index	140	18	53.1275	5	614
CRP	Not hospitalized	Reinfection by COVID Index	147	16.9	57.75	5	675
CRP	Not hospitalized	Reinfection by COVID Index	154	15.35	46.9275	4.925	614
CRP	Not hospitalized	Reinfection by COVID Index	161	14.3	51.025	4.6525	592
CRP	Not hospitalized	Reinfection by COVID Index	168	19.55	69.02	5.2	568
CRP	Not hospitalized	Reinfection by COVID Index	175	19.5	74.25	5.575	584
CRP	Not hospitalized	Reinfection by Reinfection Date	-98	17.905	63	5.275	680
CRP	Not hospitalized	Reinfection by Reinfection Date	-91	19	65.5	6	740
CRP	Not hospitalized	Reinfection by Reinfection Date	-84	17.56	63.35	5	791
CRP	Not hospitalized	Reinfection by Reinfection Date	-77	21.2	66.05	6	811
CRP	Not hospitalized	Reinfection by Reinfection Date	-70	27	75.925	7.175	856
CRP	Not hospitalized	Reinfection by Reinfection Date	-63	30	85.21	7.65	1018
CRP	Not hospitalized	Reinfection by Reinfection Date	-56	23.6	86.1	7	889
CRP	Not hospitalized	Reinfection by Reinfection Date	-49	21.8	71.9	6.7	773
CRP	Not hospitalized	Reinfection by Reinfection Date	-42	21.8	71	5.33	681
CRP	Not hospitalized	Reinfection by Reinfection Date	-35	19.7	79.425	5	571
CRP	Not hospitalized	Reinfection by Reinfection Date	-28	20	72.0825	5	588
CRP	Not hospitalized	Reinfection by Reinfection Date	-21	22	77.225	5.365	618
CRP	Not hospitalized	Reinfection by Reinfection Date	-14	20	59.5	5.08	627
CRP	Not hospitalized	Reinfection by Reinfection Date	-7	28.5	83.5	7.9	729
CRP	Not hospitalized	Reinfection by Reinfection Date	0	27.6	74.1525	9.7	2542
CRP	Not hospitalized	Reinfection by Reinfection Date	7	26.82	74	8	894
CRP	Not hospitalized	Reinfection by Reinfection Date	14	14.41	56	4.3	650
CRP	Not hospitalized	Reinfection by Reinfection Date	21	15.2	70.95	4.75	575
CRP	Not hospitalized	Reinfection by Reinfection Date	28	12.65	58.565	4	560
CRP	Not hospitalized	Reinfection by Reinfection Date	35	13.9	55.62	4	507
CRP	Not hospitalized	Reinfection by Reinfection Date	42	11.2	57	4	469
CRP	Not hospitalized	Reinfection by Reinfection Date	49	12.5	42.95	4	442
CRP	Not hospitalized	Reinfection by Reinfection Date	56	12	45.15	3.975	444
CRP	Not hospitalized	Reinfection by Reinfection Date	63	10.1	48.6	3.5	339
CRP	Not hospitalized	Reinfection by Reinfection Date	70	13.7	44.3	3.4725	422
CRP	Not hospitalized	Reinfection by Reinfection Date	77	9	37.7	3.915	399
CRP	Not hospitalized	Reinfection by Reinfection Date	84	12.65	42.25	4	370
CRP	Not hospitalized	Reinfection by Reinfection Date	91	10	37.525	3.5	384
CRP	Not hospitalized	Reinfection by Reinfection Date	98	8	27.2	3	369
CRP	Not hospitalized	Reinfection by Reinfection Date	105	9	34.675	4	382
CRP	Not hospitalized	Reinfection by Reinfection Date	112	8.8	37	3.4	361
CRP	Not hospitalized	Reinfection by Reinfection Date	119	8	31.65	3	347
CRP	Not hospitalized	Reinfection by Reinfection Date	126	7.15	24	3	334
CRP	Not hospitalized	Reinfection by Reinfection Date	133	10	37.125	3.3575	300
CRP	Not hospitalized	Reinfection by Reinfection Date	140	9	44.85	4	331
CRP	Not hospitalized	Reinfection by Reinfection Date	147	8	26.175	3.2	328
CRP	Not hospitalized	Reinfection by Reinfection Date	154	8.5	31.2	3	301
CRP	Not hospitalized	Reinfection by Reinfection Date	161	9.1	27.15	4	299
CRP	Not hospitalized	Reinfection by Reinfection Date	168	12	37.6	4	325
CRP	Not hospitalized	Reinfection by Reinfection Date	175	10.5	30.1	4.24	319
Lymphocyte_abs	Hospitalized	No Reinfection	-98	1.24	1.9	0.8	13263
Lymphocyte_abs	Hospitalized	No Reinfection	-91	1.27	1.89	0.8	13519
Lymphocyte_abs	Hospitalized	No Reinfection	-84	1.26	1.86	0.76	13900
Lymphocyte_abs	Hospitalized	No Reinfection	-77	1.2585	1.87	0.78	14658
Lymphocyte_abs	Hospitalized	No Reinfection	-70	1.25	1.87	0.78875	14968
Lymphocyte_abs	Hospitalized	No Reinfection	-63	1.26	1.84	0.78	14822
Lymphocyte_abs	Hospitalized	No Reinfection	-56	1.21	1.82	0.78	15100
Lymphocyte_abs	Hospitalized	No Reinfection	-49	1.24	1.86	0.79	15453
Lymphocyte_abs	Hospitalized	No Reinfection	-42	1.2	1.8	0.76	15900
Lymphocyte_abs	Hospitalized	No Reinfection	-35	1.24	1.82	0.78	16237
Lymphocyte_abs	Hospitalized	No Reinfection	-28	1.2	1.82	0.76	16949
Lymphocyte_abs	Hospitalized	No Reinfection	-21	1.2	1.8	0.75	17225
Lymphocyte_abs	Hospitalized	No Reinfection	-14	1.2	1.8	0.74	17346
Lymphocyte_abs	Hospitalized	No Reinfection	-7	1.1	1.7175	0.7	15075
Lymphocyte_abs	Hospitalized	No Reinfection	0	0.93	1.4	0.6	274925
Lymphocyte_abs	Hospitalized	No Reinfection	7	1	1.5	0.6	218684
Lymphocyte_abs	Hospitalized	No Reinfection	14	1.06	1.6	0.66	107193
Lymphocyte_abs	Hospitalized	No Reinfection	21	1.1	1.64	0.7	58690
Lymphocyte_abs	Hospitalized	No Reinfection	28	1.14	1.7	0.7	41483
Lymphocyte_abs	Hospitalized	No Reinfection	35	1.2	1.8	0.77	33107
Lymphocyte_abs	Hospitalized	No Reinfection	42	1.20417	1.83	0.77	27704
Lymphocyte_abs	Hospitalized	No Reinfection	49	1.23	1.86	0.79	24095
Lymphocyte_abs	Hospitalized	No Reinfection	56	1.25	1.9	0.8	21571
Lymphocyte_abs	Hospitalized	No Reinfection	63	1.26	1.9	0.8	19703
Lymphocyte_abs	Hospitalized	No Reinfection	70	1.27	1.9	0.8	18334
Lymphocyte_abs	Hospitalized	No Reinfection	77	1.28	1.9	0.8	17297
Lymphocyte_abs	Hospitalized	No Reinfection	84	1.26	1.9	0.79	16447
Lymphocyte_abs	Hospitalized	No Reinfection	91	1.23	1.9	0.78	15966
Lymphocyte_abs	Hospitalized	No Reinfection	98	1.22	1.88	0.8	15036
Lymphocyte_abs	Hospitalized	No Reinfection	105	1.27	1.9	0.79	14827
Lymphocyte_abs	Hospitalized	No Reinfection	112	1.25	1.9	0.8	14396
Lymphocyte_abs	Hospitalized	No Reinfection	119	1.24	1.87	0.8	14075
Lymphocyte_abs	Hospitalized	No Reinfection	126	1.27	1.89	0.8	13498
Lymphocyte_abs	Hospitalized	No Reinfection	133	1.23	1.88	0.8	13173
Lymphocyte_abs	Hospitalized	No Reinfection	140	1.25	1.9	0.8	12619
Lymphocyte_abs	Hospitalized	No Reinfection	147	1.3	1.9	0.8	12261
Lymphocyte_abs	Hospitalized	No Reinfection	154	1.25	1.89	0.8	12078
Lymphocyte_abs	Hospitalized	No Reinfection	161	1.3	1.9	0.8	12046
Lymphocyte_abs	Hospitalized	No Reinfection	168	1.3	1.9	0.8	11556
Lymphocyte_abs	Hospitalized	No Reinfection	175	1.27	1.9	0.8	11379
Lymphocyte_abs	Hospitalized	Reinfection by COVID Index	-98	1.3	1.99	0.76	1595
Lymphocyte_abs	Hospitalized	Reinfection by COVID Index	-91	1.26	2	0.74125	1670
Lymphocyte_abs	Hospitalized	Reinfection by COVID Index	-84	1.2	1.9	0.69	1705
Lymphocyte_abs	Hospitalized	Reinfection by COVID Index	-77	1.2	1.8875	0.64	1774
Lymphocyte_abs	Hospitalized	Reinfection by COVID Index	-70	1.2	1.89	0.7	1704
Lymphocyte_abs	Hospitalized	Reinfection by COVID Index	-63	1.1	1.8925	0.64	1800
Lymphocyte_abs	Hospitalized	Reinfection by COVID Index	-56	1.2	1.9	0.7	1727
Lymphocyte_abs	Hospitalized	Reinfection by COVID Index	-49	1.2	1.9	0.67	1740
Lymphocyte_abs	Hospitalized	Reinfection by COVID Index	-42	1.15	1.8	0.65	1866
Lymphocyte_abs	Hospitalized	Reinfection by COVID Index	-35	1.16	1.8	0.66	1862
Lymphocyte_abs	Hospitalized	Reinfection by COVID Index	-28	1.1	1.74	0.6	1911
Lymphocyte_abs	Hospitalized	Reinfection by COVID Index	-21	1.11	1.8	0.675	1951
Lymphocyte_abs	Hospitalized	Reinfection by COVID Index	-14	1.2	1.835	0.7	1844
Lymphocyte_abs	Hospitalized	Reinfection by COVID Index	-7	1.1	1.72	0.67	1613
Lymphocyte_abs	Hospitalized	Reinfection by COVID Index	0	0.9	1.4	0.59	20101
Lymphocyte_abs	Hospitalized	Reinfection by COVID Index	7	0.97	1.48	0.6	19039
Lymphocyte_abs	Hospitalized	Reinfection by COVID Index	14	1.01	1.63	0.6	10051
Lymphocyte_abs	Hospitalized	Reinfection by COVID Index	21	1.04	1.61	0.6	5985
Lymphocyte_abs	Hospitalized	Reinfection by COVID Index	28	1.1	1.68	0.61	4542
Lymphocyte_abs	Hospitalized	Reinfection by COVID Index	35	1.1	1.79	0.6125	3799
Lymphocyte_abs	Hospitalized	Reinfection by COVID Index	42	1.16	1.8	0.64	3387
Lymphocyte_abs	Hospitalized	Reinfection by COVID Index	49	1.17	1.80875	0.62	3038
Lymphocyte_abs	Hospitalized	Reinfection by COVID Index	56	1.18	1.89	0.65	2980
Lymphocyte_abs	Hospitalized	Reinfection by COVID Index	63	1.2	1.9	0.7	3226
Lymphocyte_abs	Hospitalized	Reinfection by COVID Index	70	1.2	1.86	0.645	3115
Lymphocyte_abs	Hospitalized	Reinfection by COVID Index	77	1.14	1.82	0.66	3057
Lymphocyte_abs	Hospitalized	Reinfection by COVID Index	84	1.16	1.87	0.61	3023
Lymphocyte_abs	Hospitalized	Reinfection by COVID Index	91	1.13	1.77	0.63	2826
Lymphocyte_abs	Hospitalized	Reinfection by COVID Index	98	1.15	1.8	0.7	2664
Lymphocyte_abs	Hospitalized	Reinfection by COVID Index	105	1.14	1.8	0.68	2681
Lymphocyte_abs	Hospitalized	Reinfection by COVID Index	112	1.16	1.81	0.67	2635
Lymphocyte_abs	Hospitalized	Reinfection by COVID Index	119	1.19	1.83	0.7	2628
Lymphocyte_abs	Hospitalized	Reinfection by COVID Index	126	1.14	1.8	0.7	2558
Lymphocyte_abs	Hospitalized	Reinfection by COVID Index	133	1.16	1.8375	0.7	2366
Lymphocyte_abs	Hospitalized	Reinfection by COVID Index	140	1.2	1.81	0.7	2455
Lymphocyte_abs	Hospitalized	Reinfection by COVID Index	147	1.24	1.9	0.7	2366
Lymphocyte_abs	Hospitalized	Reinfection by COVID Index	154	1.2	1.9	0.71	2296
Lymphocyte_abs	Hospitalized	Reinfection by COVID Index	161	1.24	1.94	0.79	2275
Lymphocyte_abs	Hospitalized	Reinfection by COVID Index	168	1.25	1.9	0.74	2087
Lymphocyte_abs	Hospitalized	Reinfection by COVID Index	175	1.225	1.9	0.73	2106
Lymphocyte_abs	Hospitalized	Reinfection by Reinfection Date	-98	1.03	1.6	0.61	3250
Lymphocyte_abs	Hospitalized	Reinfection by Reinfection Date	-91	1.05	1.65	0.63	3336
Lymphocyte_abs	Hospitalized	Reinfection by Reinfection Date	-84	1.06	1.7	0.63	3533
Lymphocyte_abs	Hospitalized	Reinfection by Reinfection Date	-77	1.06	1.7	0.61	3514
Lymphocyte_abs	Hospitalized	Reinfection by Reinfection Date	-70	1	1.6	0.6	3752
Lymphocyte_abs	Hospitalized	Reinfection by Reinfection Date	-63	1.01	1.6	0.58	4045
Lymphocyte_abs	Hospitalized	Reinfection by Reinfection Date	-56	1.05	1.7	0.6	3757
Lymphocyte_abs	Hospitalized	Reinfection by Reinfection Date	-49	1.0295	1.64	0.6	3466
Lymphocyte_abs	Hospitalized	Reinfection by Reinfection Date	-42	1.02	1.68	0.58	3316
Lymphocyte_abs	Hospitalized	Reinfection by Reinfection Date	-35	1.06	1.7	0.6	3361
Lymphocyte_abs	Hospitalized	Reinfection by Reinfection Date	-28	1.01	1.65	0.6	3333
Lymphocyte_abs	Hospitalized	Reinfection by Reinfection Date	-21	1.06	1.6925	0.6	3508
Lymphocyte_abs	Hospitalized	Reinfection by Reinfection Date	-14	1.05	1.7	0.6	3285
Lymphocyte_abs	Hospitalized	Reinfection by Reinfection Date	-7	1	1.68	0.6	2885
Lymphocyte_abs	Hospitalized	Reinfection by Reinfection Date	0	1	1.6	0.6	25255
Lymphocyte_abs	Hospitalized	Reinfection by Reinfection Date	7	1.04	1.7	0.6	14465
Lymphocyte_abs	Hospitalized	Reinfection by Reinfection Date	14	1.04	1.69	0.6	8093
Lymphocyte_abs	Hospitalized	Reinfection by Reinfection Date	21	1	1.61	0.57	5559
Lymphocyte_abs	Hospitalized	Reinfection by Reinfection Date	28	1.04	1.7	0.6	4535
Lymphocyte_abs	Hospitalized	Reinfection by Reinfection Date	35	1.0545	1.7	0.61	3880
Lymphocyte_abs	Hospitalized	Reinfection by Reinfection Date	42	1.08	1.7	0.62	3335
Lymphocyte_abs	Hospitalized	Reinfection by Reinfection Date	49	1.13	1.73	0.65	3123
Lymphocyte_abs	Hospitalized	Reinfection by Reinfection Date	56	1.095	1.7	0.66	2878
Lymphocyte_abs	Hospitalized	Reinfection by Reinfection Date	63	1.1	1.735	0.66	2699
Lymphocyte_abs	Hospitalized	Reinfection by Reinfection Date	70	1.16	1.77375	0.69	2638
Lymphocyte_abs	Hospitalized	Reinfection by Reinfection Date	77	1.11	1.73	0.7	2541
Lymphocyte_abs	Hospitalized	Reinfection by Reinfection Date	84	1.145	1.75	0.7	2413
Lymphocyte_abs	Hospitalized	Reinfection by Reinfection Date	91	1.17	1.85	0.7	2310
Lymphocyte_abs	Hospitalized	Reinfection by Reinfection Date	98	1.18	1.8	0.7	2260
Lymphocyte_abs	Hospitalized	Reinfection by Reinfection Date	105	1.195	1.8	0.7	2180
Lymphocyte_abs	Hospitalized	Reinfection by Reinfection Date	112	1.14	1.8	0.7	2136
Lymphocyte_abs	Hospitalized	Reinfection by Reinfection Date	119	1.17	1.8	0.7	2143
Lymphocyte_abs	Hospitalized	Reinfection by Reinfection Date	126	1.18	1.8	0.7	2059
Lymphocyte_abs	Hospitalized	Reinfection by Reinfection Date	133	1.22	1.91	0.7	2066
Lymphocyte_abs	Hospitalized	Reinfection by Reinfection Date	140	1.2	1.8875	0.7	1934
Lymphocyte_abs	Hospitalized	Reinfection by Reinfection Date	147	1.15	1.72	0.7	1921
Lymphocyte_abs	Hospitalized	Reinfection by Reinfection Date	154	1.1	1.795	0.69	1943
Lymphocyte_abs	Hospitalized	Reinfection by Reinfection Date	161	1.2	1.87	0.7	1813
Lymphocyte_abs	Hospitalized	Reinfection by Reinfection Date	168	1.18	1.86	0.69	1781
Lymphocyte_abs	Hospitalized	Reinfection by Reinfection Date	175	1.2	1.81	0.71	1551
Lymphocyte_abs	Not hospitalized	No Reinfection	-98	1.57	2.16	1	65301
Lymphocyte_abs	Not hospitalized	No Reinfection	-91	1.56	2.15	1	67121
Lymphocyte_abs	Not hospitalized	No Reinfection	-84	1.55	2.16	1	67437
Lymphocyte_abs	Not hospitalized	No Reinfection	-77	1.55	2.14	1	67367
Lymphocyte_abs	Not hospitalized	No Reinfection	-70	1.54	2.15	1	68278
Lymphocyte_abs	Not hospitalized	No Reinfection	-63	1.54	2.13	1	69359
Lymphocyte_abs	Not hospitalized	No Reinfection	-56	1.53	2.12	1	70631
Lymphocyte_abs	Not hospitalized	No Reinfection	-49	1.51	2.11	1	70167
Lymphocyte_abs	Not hospitalized	No Reinfection	-42	1.51	2.1	1	71107
Lymphocyte_abs	Not hospitalized	No Reinfection	-35	1.5	2.11	1	71613
Lymphocyte_abs	Not hospitalized	No Reinfection	-28	1.5	2.1	1	74375
Lymphocyte_abs	Not hospitalized	No Reinfection	-21	1.5	2.1	0.98	75660
Lymphocyte_abs	Not hospitalized	No Reinfection	-14	1.5	2.09	0.96	77501
Lymphocyte_abs	Not hospitalized	No Reinfection	-7	1.4	2	0.9	82342
Lymphocyte_abs	Not hospitalized	No Reinfection	0	1.1	1.7	0.71	404023
Lymphocyte_abs	Not hospitalized	No Reinfection	7	1.12	1.7	0.7	202779
Lymphocyte_abs	Not hospitalized	No Reinfection	14	1.3	1.93	0.8	134880
Lymphocyte_abs	Not hospitalized	No Reinfection	21	1.4	2	0.9	113197
Lymphocyte_abs	Not hospitalized	No Reinfection	28	1.41	2.01	0.9	100713
Lymphocyte_abs	Not hospitalized	No Reinfection	35	1.47	2.08	0.93	91103
Lymphocyte_abs	Not hospitalized	No Reinfection	42	1.49	2.1	0.94	85358
Lymphocyte_abs	Not hospitalized	No Reinfection	49	1.5	2.1	0.965	81773
Lymphocyte_abs	Not hospitalized	No Reinfection	56	1.5	2.1	0.98	79247
Lymphocyte_abs	Not hospitalized	No Reinfection	63	1.5	2.1	0.98	76959
Lymphocyte_abs	Not hospitalized	No Reinfection	70	1.5	2.1	1	74982
Lymphocyte_abs	Not hospitalized	No Reinfection	77	1.5	2.1	1	73651
Lymphocyte_abs	Not hospitalized	No Reinfection	84	1.51	2.1	1	72542
Lymphocyte_abs	Not hospitalized	No Reinfection	91	1.53	2.13	1	70800
Lymphocyte_abs	Not hospitalized	No Reinfection	98	1.53	2.13	1	69634
Lymphocyte_abs	Not hospitalized	No Reinfection	105	1.54	2.14	1	68405
Lymphocyte_abs	Not hospitalized	No Reinfection	112	1.54	2.14	1	68057
Lymphocyte_abs	Not hospitalized	No Reinfection	119	1.54	2.15	1	66939
Lymphocyte_abs	Not hospitalized	No Reinfection	126	1.56	2.16	1	65703
Lymphocyte_abs	Not hospitalized	No Reinfection	133	1.56	2.17	1	64798
Lymphocyte_abs	Not hospitalized	No Reinfection	140	1.55	2.165	1	64385
Lymphocyte_abs	Not hospitalized	No Reinfection	147	1.58	2.19	1	62866
Lymphocyte_abs	Not hospitalized	No Reinfection	154	1.56	2.19	1	62855
Lymphocyte_abs	Not hospitalized	No Reinfection	161	1.56	2.19	1	61483
Lymphocyte_abs	Not hospitalized	No Reinfection	168	1.56	2.18	1	61198
Lymphocyte_abs	Not hospitalized	No Reinfection	175	1.6	2.2	1	59649
Lymphocyte_abs	Not hospitalized	Reinfection by COVID Index	-98	1.5	2.19	0.95	6339
Lymphocyte_abs	Not hospitalized	Reinfection by COVID Index	-91	1.5	2.17	0.93	6417
Lymphocyte_abs	Not hospitalized	Reinfection by COVID Index	-84	1.5	2.14	0.9	6439
Lymphocyte_abs	Not hospitalized	Reinfection by COVID Index	-77	1.5	2.12	0.9	6586
Lymphocyte_abs	Not hospitalized	Reinfection by COVID Index	-70	1.51	2.2	0.96	6731
Lymphocyte_abs	Not hospitalized	Reinfection by COVID Index	-63	1.5	2.15	0.94	6769
Lymphocyte_abs	Not hospitalized	Reinfection by COVID Index	-56	1.5	2.14	0.9	6846
Lymphocyte_abs	Not hospitalized	Reinfection by COVID Index	-49	1.5	2.12	0.9	6904
Lymphocyte_abs	Not hospitalized	Reinfection by COVID Index	-42	1.46	2.09	0.89	6840
Lymphocyte_abs	Not hospitalized	Reinfection by COVID Index	-35	1.5	2.1	0.9	7078
Lymphocyte_abs	Not hospitalized	Reinfection by COVID Index	-28	1.5	2.1	0.9	7120
Lymphocyte_abs	Not hospitalized	Reinfection by COVID Index	-21	1.48	2.1	0.9	7266
Lymphocyte_abs	Not hospitalized	Reinfection by COVID Index	-14	1.41	2.1	0.9	7232
Lymphocyte_abs	Not hospitalized	Reinfection by COVID Index	-7	1.39	2	0.82	7404
Lymphocyte_abs	Not hospitalized	Reinfection by COVID Index	0	1.12	1.7	0.72	30091
Lymphocyte_abs	Not hospitalized	Reinfection by COVID Index	7	1.13	1.73	0.7	18474
Lymphocyte_abs	Not hospitalized	Reinfection by COVID Index	14	1.3	2	0.8	12451
Lymphocyte_abs	Not hospitalized	Reinfection by COVID Index	21	1.34	2	0.8	10730
Lymphocyte_abs	Not hospitalized	Reinfection by COVID Index	28	1.4	2	0.8	10074
Lymphocyte_abs	Not hospitalized	Reinfection by COVID Index	35	1.4	2	0.8	9452
Lymphocyte_abs	Not hospitalized	Reinfection by COVID Index	42	1.39	2.051	0.8	9028
Lymphocyte_abs	Not hospitalized	Reinfection by COVID Index	49	1.4	2.01	0.8	8955
Lymphocyte_abs	Not hospitalized	Reinfection by COVID Index	56	1.38	2	0.8	8868
Lymphocyte_abs	Not hospitalized	Reinfection by COVID Index	63	1.3975	2.02	0.79	9704
Lymphocyte_abs	Not hospitalized	Reinfection by COVID Index	70	1.33	2	0.77	9784
Lymphocyte_abs	Not hospitalized	Reinfection by COVID Index	77	1.33	2	0.76	9778
Lymphocyte_abs	Not hospitalized	Reinfection by COVID Index	84	1.36	2.01	0.8	9541
Lymphocyte_abs	Not hospitalized	Reinfection by COVID Index	91	1.38	2.01	0.8	9729
Lymphocyte_abs	Not hospitalized	Reinfection by COVID Index	98	1.36	2.01	0.8	9329
Lymphocyte_abs	Not hospitalized	Reinfection by COVID Index	105	1.386	2.03	0.8	9134
Lymphocyte_abs	Not hospitalized	Reinfection by COVID Index	112	1.37	2.01	0.8	8874
Lymphocyte_abs	Not hospitalized	Reinfection by COVID Index	119	1.37	2.041	0.8	8845
Lymphocyte_abs	Not hospitalized	Reinfection by COVID Index	126	1.38	2.01	0.8	8801
Lymphocyte_abs	Not hospitalized	Reinfection by COVID Index	133	1.4	2.1	0.82	8444
Lymphocyte_abs	Not hospitalized	Reinfection by COVID Index	140	1.4	2.06	0.8	8232
Lymphocyte_abs	Not hospitalized	Reinfection by COVID Index	147	1.4	2.1	0.87	8232
Lymphocyte_abs	Not hospitalized	Reinfection by COVID Index	154	1.4	2.08	0.8	8324
Lymphocyte_abs	Not hospitalized	Reinfection by COVID Index	161	1.44	2.1	0.87	8028
Lymphocyte_abs	Not hospitalized	Reinfection by COVID Index	168	1.43	2.09	0.85	7983
Lymphocyte_abs	Not hospitalized	Reinfection by COVID Index	175	1.43	2.1	0.85	7885
Lymphocyte_abs	Not hospitalized	Reinfection by Reinfection Date	-98	1.465	2.1	0.88	8090
Lymphocyte_abs	Not hospitalized	Reinfection by Reinfection Date	-91	1.4	2.06	0.85	8140
Lymphocyte_abs	Not hospitalized	Reinfection by Reinfection Date	-84	1.4	2.07	0.8	8357
Lymphocyte_abs	Not hospitalized	Reinfection by Reinfection Date	-77	1.4	2.03	0.8	8505
Lymphocyte_abs	Not hospitalized	Reinfection by Reinfection Date	-70	1.38	2	0.8	9173
Lymphocyte_abs	Not hospitalized	Reinfection by Reinfection Date	-63	1.3	2	0.75	9532
Lymphocyte_abs	Not hospitalized	Reinfection by Reinfection Date	-56	1.3	2	0.76	9367
Lymphocyte_abs	Not hospitalized	Reinfection by Reinfection Date	-49	1.399	2.04	0.8	8739
Lymphocyte_abs	Not hospitalized	Reinfection by Reinfection Date	-42	1.4	2.06	0.8	8550
Lymphocyte_abs	Not hospitalized	Reinfection by Reinfection Date	-35	1.365	2.05	0.8	8396
Lymphocyte_abs	Not hospitalized	Reinfection by Reinfection Date	-28	1.4	2.05	0.8	8404
Lymphocyte_abs	Not hospitalized	Reinfection by Reinfection Date	-21	1.4	2.06	0.8	8631
Lymphocyte_abs	Not hospitalized	Reinfection by Reinfection Date	-14	1.39	2	0.79	8799
Lymphocyte_abs	Not hospitalized	Reinfection by Reinfection Date	-7	1.27	1.93	0.71	10014
Lymphocyte_abs	Not hospitalized	Reinfection by Reinfection Date	0	1.2	1.8	0.7	30943
Lymphocyte_abs	Not hospitalized	Reinfection by Reinfection Date	7	1.3	2.01	0.73	11218
Lymphocyte_abs	Not hospitalized	Reinfection by Reinfection Date	14	1.42	2.1	0.82	9042
Lymphocyte_abs	Not hospitalized	Reinfection by Reinfection Date	21	1.4	2.1	0.8	8858
Lymphocyte_abs	Not hospitalized	Reinfection by Reinfection Date	28	1.4	2.1	0.82	8630
Lymphocyte_abs	Not hospitalized	Reinfection by Reinfection Date	35	1.44	2.1	0.87	8123
Lymphocyte_abs	Not hospitalized	Reinfection by Reinfection Date	42	1.5	2.1	0.9	7643
Lymphocyte_abs	Not hospitalized	Reinfection by Reinfection Date	49	1.46	2.11	0.9	7347
Lymphocyte_abs	Not hospitalized	Reinfection by Reinfection Date	56	1.46	2.1	0.9	7095
Lymphocyte_abs	Not hospitalized	Reinfection by Reinfection Date	63	1.5	2.14	0.9	6743
Lymphocyte_abs	Not hospitalized	Reinfection by Reinfection Date	70	1.5	2.2	0.91	6771
Lymphocyte_abs	Not hospitalized	Reinfection by Reinfection Date	77	1.5	2.2	0.9	6639
Lymphocyte_abs	Not hospitalized	Reinfection by Reinfection Date	84	1.5	2.2	0.9	6359
Lymphocyte_abs	Not hospitalized	Reinfection by Reinfection Date	91	1.5	2.2	0.9	6166
Lymphocyte_abs	Not hospitalized	Reinfection by Reinfection Date	98	1.52	2.2	0.92	6034
Lymphocyte_abs	Not hospitalized	Reinfection by Reinfection Date	105	1.53	2.2	0.95	6100
Lymphocyte_abs	Not hospitalized	Reinfection by Reinfection Date	112	1.5	2.2	0.93	5969
Lymphocyte_abs	Not hospitalized	Reinfection by Reinfection Date	119	1.56	2.22	1	5674
Lymphocyte_abs	Not hospitalized	Reinfection by Reinfection Date	126	1.5	2.2	0.93	5514
Lymphocyte_abs	Not hospitalized	Reinfection by Reinfection Date	133	1.56	2.2	1	5586
Lymphocyte_abs	Not hospitalized	Reinfection by Reinfection Date	140	1.57	2.2	0.95	5484
Lymphocyte_abs	Not hospitalized	Reinfection by Reinfection Date	147	1.5	2.2	0.9055	5319
Lymphocyte_abs	Not hospitalized	Reinfection by Reinfection Date	154	1.5	2.2	0.94	5192
Lymphocyte_abs	Not hospitalized	Reinfection by Reinfection Date	161	1.52	2.2	0.9	5110
Lymphocyte_abs	Not hospitalized	Reinfection by Reinfection Date	168	1.52	2.2	0.96	4936
Lymphocyte_abs	Not hospitalized	Reinfection by Reinfection Date	175	1.55	2.21	0.96	4782
